# Supplementary material for: Molecular Characterisation of Canine Osteosarcoma in High Risk Breeds
Source: Cancers (Basel). 2020 Aug 25;12(9):2405. doi: 10.3390/cancers12092405 (PMC7564920; doi:10.3390/cancers12092405)
Supplement: Supplementary file 1 [file cancers-12-02405-s001.zip › Table S1.xlsx]

## Sheet: Table S1_DEGs
test_id	gene_id	gene	locus	N1,N3,N8,N9	T1,T3,T10	log2(fold_change)	test_stat	p_value	q_value
ENSCAFG00000007134	ENSCAFG00000007134	MYBPC1	15:40504781-40724494	1385.22	0.0621468	-14.4441	-0.56154	0.01395	0.325888
ENSCAFG00000001705	ENSCAFG00000001705	MB	10:28574067-28583590	5469.79	0.519289	-13.3627	-4.16555	0.0081	0.257601
ENSCAFG00000013875	ENSCAFG00000013875	MYL1	37:18143884-18168071	4760.69	0.516932	-13.1689	-4.95646	0.00085	0.0756239
ENSCAFG00000008253	ENSCAFG00000008253	ACTA1	4:9812781-9815574	6067.01	1.13475	-12.3844	-3.2996	0.003	0.146485
ENSCAFG00000011103	ENSCAFG00000011103	NRAP	28:24489038-24592293	303.59	0.0666274	-12.1537	-4.6592	0.00015	0.0250034
ENSCAFG00000005717	ENSCAFG00000005717	ENSCAFG00000005717	19:52569955-52898204	302.315	0.0707212	-12.0616	-1.17438	0.00035	0.043756
ENSCAFG00000014281	ENSCAFG00000014281	PYGM	18:52397814-52410459	1798.93	0.56322	-11.6411	-3.49919	0.0057	0.219844
ENSCAFG00000011619	ENSCAFG00000011619	MYH7	8:3660154-3677650	676.462	0.249217	-11.4064	-2.95969	0.0001	0.019336
ENSCAFG00000002620	ENSCAFG00000002620	TNNT1	1:102481014-102491217	1677.81	0.663026	-11.3052	-3.67238	0.0119	0.303827
ENSCAFG00000001016	ENSCAFG00000001016	TRDN	1:62398004-62763030	157.219	0.0749788	-11.034	-3.51396	0.0005	0.0570945
ENSCAFG00000009333	ENSCAFG00000009333	CESDD1	2:60276726-60306083	71.631	0.0422643	-10.7269	-4.78536	0.04655	0.538761
ENSCAFG00000005896	ENSCAFG00000005896	RYR1	1:114444568-114602268	148.172	0.162247	-9.83487	-2.75414	0.01135	0.299185
ENSCAFG00000009404	ENSCAFG00000009404	TNNC1	20:37313167-37317809	1025.86	1.30734	-9.61599	-3.5397	0.0317	0.464789
ENSCAFG00000015475	ENSCAFG00000015475	DES	37:25777656-26007702	1398.21	1.87811	-9.54008	-1.32451	0.0062	0.228883
ENSCAFG00000005358	ENSCAFG00000005358	HHATL	23:11819469-11827704	50.5159	0.0698728	-9.49779	-4.56088	0.0023	0.125393
ENSCAFG00000008707	ENSCAFG00000008707	CKMT2	3:25985314-26286819	422.007	0.610938	-9.43202	-0.745749	0.00015	0.0250034
ENSCAFG00000017254	ENSCAFG00000017254	ATP2A1	6:18384231-18413728	1516.8	2.33485	-9.34349	-2.37468	0.01225	0.306292
ENSCAFG00000001140	ENSCAFG00000001140	MYOT	11:25577009-25594253	339.147	0.624977	-9.08389	-3.20026	0.0191	0.367846
ENSCAFG00000012927	ENSCAFG00000012927	ALPK3	3:54064916-54114486	51.0667	0.0989702	-9.01117	-4.42492	0.0005	0.0570945
ENSCAFG00000005343	ENSCAFG00000005343	KLHL40	23:11813467-11816527	37.9469	0.0761924	-8.96012	-4.23654	0.0234	0.404466
ENSCAFG00000002982	ENSCAFG00000002982	MYBPC2	1:106005193-106319297	582.557	1.43168	-8.66855	-0.98995	0.01675	0.352552
ENSCAFG00000012432	ENSCAFG00000012432	MYOZ2	32:38089184-38132047	84.3019	0.21426	-8.62006	-3.86244	0.00415	0.185751
ENSCAFG00000011638	ENSCAFG00000011638	SPTA1	38:23093184-23118649	34.8449	0.0923168	-8.56014	-4.49434	0.00135	0.0932271
ENSCAFG00000001161	ENSCAFG00000001161	OBSCN	14:664522-779385	39.4543	0.113344	-8.44333	-3.93519	0.01045	0.287563
ENSCAFG00000011418	ENSCAFG00000011418	HFE2	17:58793528-58795843	46.8318	0.147375	-8.31185	-4.05842	0.0051	0.207171
ENSCAFG00000017474	ENSCAFG00000017474	MPO	9:32899292-32937785	271.053	0.876298	-8.27294	-3.52926	0.02535	0.417756
ENSCAFG00000009031	ENSCAFG00000009031	CMYA5	3:27179075-27271101	148.192	0.499158	-8.21376	-2.52682	0.00925	0.269199
ENSCAFG00000016120	ENSCAFG00000016120	SPTB	8:39159241-39221193	36.8209	0.12412	-8.21264	-4.46469	5e-05	0.0111554
ENSCAFG00000012305	ENSCAFG00000012305	KLHL41	36:14206402-14251599	692.786	2.65008	-8.03023	-2.5641	0.0088	0.266425
ENSCAFG00000010171	ENSCAFG00000010171	PHKG1	6:557866-578039	91.8516	0.418612	-7.77755	-1.17356	0.03745	0.496191
ENSCAFG00000001012	ENSCAFG00000001012	KLHL38	13:21929308-21937240	19.6861	0.0898971	-7.77469	-3.86716	0.00225	0.12454
ENSCAFG00000012200	ENSCAFG00000012200	TRIM10	35:26349526-26356898	18.7098	0.0898625	-7.70186	-3.6794	0.00085	0.0756239
ENSCAFG00000029034	ENSCAFG00000029034	PDLIM3	16:45111122-45144446	628.401	3.28183	-7.58104	-1.95437	0.00315	0.151263
ENSCAFG00000010822	ENSCAFG00000010822	ACTN2	4:3348599-3415124	670.686	3.68543	-7.50766	-3.04927	0.04115	0.513224
ENSCAFG00000005169	ENSCAFG00000005169	PRKCQ	2:29369796-29507875	18.0459	0.101114	-7.47954	-3.66896	5e-05	0.0111554
ENSCAFG00000025116	ENSCAFG00000025116	JPH2	24:31667021-31727849	8.05371	0.0453514	-7.47236	-3.22019	0.0293	0.448689
ENSCAFG00000013763	ENSCAFG00000013763	LTF	20:42231834-42263250	1037.48	5.91635	-7.45416	-2.75712	0.0346	0.480622
ENSCAFG00000011974	ENSCAFG00000011974	EPB42	30:10053797-10122530	39.0172	0.234641	-7.37751	-1.39797	0.0063	0.230132
ENSCAFG00000015802	ENSCAFG00000015802	ENO3	5:31662114-31666140	1504.66	9.99681	-7.23376	-2.8951	0.03935	0.502728
ENSCAFG00000028862	ENSCAFG00000028862	XIRP1	23:8852099-8859504	14.9314	0.100461	-7.21557	-3.91531	0.0006	0.0635124
ENSCAFG00000016872	ENSCAFG00000016872	TRIM72	6:17031912-17038984	46.0753	0.330355	-7.12383	-3.5448	5e-05	0.0111554
ENSCAFG00000032232	ENSCAFG00000032232	ENSCAFG00000032232	26:26652342-26653037	50.7607	0.370976	-7.09624	-3.25613	0.0047	0.198138
ENSCAFG00000019790	ENSCAFG00000019790	KCNC4	6:41740501-41764564	41.4865	0.330965	-6.96982	-3.40034	0.00345	0.161393
ENSCAFG00000018478	ENSCAFG00000018478	MYOM1	7:69701354-69834023	109.051	0.881869	-6.95023	-2.9526	0.01135	0.299185
ENSCAFG00000020018	ENSCAFG00000020018	LRRC39	6:49818902-49838941	195.92	1.58599	-6.94874	-3.75294	0.02355	0.40609
ENSCAFG00000002427	ENSCAFG00000002427	TMOD1	11:54853204-54912709	81.3207	0.691425	-6.87791	-3.61292	5e-05	0.0111554
ENSCAFG00000009424	ENSCAFG00000009424	CSRP3	21:41297692-41310192	2.526	0.0227362	-6.79572	-2.94681	0.04125	0.513224
ENSCAFG00000017411	ENSCAFG00000017411	EPOR	20:49944551-49953155	11.1995	0.10089	-6.7945	-1.61807	0.0227	0.400415
ENSCAFG00000014025	ENSCAFG00000014025	TTN	36:22147896-22414967	105.817	0.963665	-6.77882	-1.17943	0.00025	0.035896
ENSCAFG00000011433	ENSCAFG00000011433	CEBPE	8:3423037-3425473	19.2262	0.176902	-6.76398	-3.39226	0.00065	0.0645637
ENSCAFG00000008170	ENSCAFG00000008170	JPH1	29:22701377-22785945	42.1496	0.410786	-6.68099	-3.52454	5e-05	0.0111554
ENSCAFG00000030085	ENSCAFG00000030085	ADPRHL1	22:60717036-60748920	7.22307	0.0722937	-6.6426	-3.59548	5e-05	0.0111554
ENSCAFG00000005691	ENSCAFG00000005691	ANK1	16:23857659-23972711	16.3794	0.173972	-6.55688	-3.55797	0.00685	0.234289
ENSCAFG00000019233	ENSCAFG00000019233	SRL	6:37075123-37160812	78.0937	0.837858	-6.54236	-2.22066	0.0059	0.224572
ENSCAFG00000002581	ENSCAFG00000002581	MURC	11:57453564-57460245	52.203	0.570085	-6.51681	-3.59691	0.0002	0.0308553
ENSCAFG00000014847	ENSCAFG00000014847	SYNPO2L	4:24169706-24173909	19.571	0.22101	-6.46846	-3.55503	0.0001	0.019336
ENSCAFG00000015060	ENSCAFG00000015060	P2RX6	26:30457130-30472832	5.71751	0.0649959	-6.4589	-1.19103	0.0356	0.488193
ENSCAFG00000031196	ENSCAFG00000031196	ENSCAFG00000031196	26:27303189-27304407	30.5729	0.349496	-6.45083	-3.09238	0.0002	0.0308553
ENSCAFG00000018268	ENSCAFG00000018268	SLFN14	9:38101330-38113626	7.56181	0.0975196	-6.2769	-3.3299	5e-05	0.0111554
ENSCAFG00000014311	ENSCAFG00000014311	TFR2	6:9059494-9078229	2.53322	0.0332394	-6.25193	-2.98205	0.0055	0.21557
ENSCAFG00000031733	ENSCAFG00000031733	ENSCAFG00000031733	26:27565644-27599179	43.465	0.58765	-6.20875	-3.12605	0.0001	0.019336
ENSCAFG00000030258	ENSCAFG00000030258	ENSCAFG00000030258	8:72906320-73387840	5075.8	69.0122	-6.20064	-1.36447	5e-05	0.0111554
ENSCAFG00000018307	ENSCAFG00000018307	RETN	20:52434446-52435483	32.4367	0.453715	-6.1597	-2.71824	0.0413	0.513224
ENSCAFG00000024882	ENSCAFG00000024882	MYLK4	35:2997599-3127710	43.6016	0.630083	-6.1127	-1.46954	0.0121	0.305704
ENSCAFG00000018342	ENSCAFG00000018342	ADSSL1	8:72288322-72305160	110.117	1.59289	-6.11125	-3.25069	5e-05	0.0111554
ENSCAFG00000031795	ENSCAFG00000031795	ENSCAFG00000031795	17:37550399-37551440	409.113	5.97885	-6.09649	-3.24203	0.04435	0.526321
ENSCAFG00000015292	ENSCAFG00000015292	SMTNL2	5:30565978-30583456	52.0113	0.765819	-6.08568	-3.20626	5e-05	0.0111554
ENSCAFG00000008288	ENSCAFG00000008288	GPD1	27:4616697-4621892	200.346	3.0604	-6.03263	-3.35468	5e-05	0.0111554
ENSCAFG00000005693	ENSCAFG00000005693	MZB1	2:34710727-34712599	20.1954	0.315141	-6.00188	-2.74234	0.0107	0.290852
ENSCAFG00000015323	ENSCAFG00000015323	PLIN4	20:55078110-55202965	34.7137	0.557721	-5.95982	-0.975231	0.0007	0.0672278
ENSCAFG00000008693	ENSCAFG00000008693	GPR97	2:58778314-58802534	9.15828	0.152935	-5.90409	-2.23877	0.00285	0.141543
ENSCAFG00000005430	ENSCAFG00000005430	RNASE6	15:18025081-18025570	225.637	4.01559	-5.81225	-3.22189	5e-05	0.0111554
ENSCAFG00000007562	ENSCAFG00000007562	AMPD3	21:33620310-33655181	11.737	0.210738	-5.79947	-3.23642	5e-05	0.0111554
ENSCAFG00000031753	ENSCAFG00000031753	ENSCAFG00000031753	17:37702386-37829005	1184.56	21.9316	-5.7552	-1.63553	0.0017	0.106725
ENSCAFG00000008270	ENSCAFG00000008270	SORBS1	28:8837751-8949488	25.2705	0.480786	-5.71591	-3.21921	5e-05	0.0111554
ENSCAFG00000014928	ENSCAFG00000014928	PDE4C	20:44775232-44794993	6.31811	0.120913	-5.70745	-2.85532	5e-05	0.0111554
ENSCAFG00000024769	ENSCAFG00000024769	ENSCAFG00000024769	32:7065034-7089031	289.9	5.59131	-5.69622	-3.029	5e-05	0.0111554
ENSCAFG00000018932	ENSCAFG00000018932	FHL1	X:106590440-106604771	741.513	14.8422	-5.64269	-1.9515	0.0176	0.356508
ENSCAFG00000006514	ENSCAFG00000006514	GPR84	27:952885-954067	3.41498	0.0683935	-5.64187	-2.28319	0.0455	0.531273
ENSCAFG00000010754	ENSCAFG00000010754	ENSCAFG00000010754	20:39105857-39122679	4.34742	0.0879713	-5.62698	-3.19457	0.00015	0.0250034
ENSCAFG00000004342	ENSCAFG00000004342	GP9	20:3027865-3028426	16.4186	0.337067	-5.60615	-2.51293	0.00905	0.268941
ENSCAFG00000016584	ENSCAFG00000016584	HK3	4:36472948-36489434	91.8921	1.92306	-5.57846	-3.31346	5e-05	0.0111554
ENSCAFG00000013401	ENSCAFG00000013401	CSDA	27:35038367-35065202	1619	35.0231	-5.53065	-2.4781	0.00115	0.0850883
ENSCAFG00000005549	ENSCAFG00000005549	UCP3	21:24127597-24456253	89.7163	2.00338	-5.48486	-1.78422	0.03195	0.464789
ENSCAFG00000018532	ENSCAFG00000018532	KCNJ12	5:42850371-42860899	29.7169	0.669363	-5.47235	-2.86957	0.041	0.512754
ENSCAFG00000028568	ENSCAFG00000028568	IGJ	13:59961183-59971665	999.466	22.9997	-5.44147	-1.49594	0.0074	0.246135
ENSCAFG00000017013	ENSCAFG00000017013	SGCA	9:26164315-26178396	17.3084	0.400161	-5.43475	-2.87151	0.0283	0.439878
ENSCAFG00000002086	ENSCAFG00000002086	TPM2	11:52213493-52220763	4142.87	97.8591	-5.40378	-1.72493	0.00115	0.0850883
ENSCAFG00000012068	ENSCAFG00000012068	AGT	4:8680832-8694324	2.24501	0.0533735	-5.39445	-2.46781	0.0047	0.198138
ENSCAFG00000004439	ENSCAFG00000004439	RTN2	1:110071563-110081267	45.555	1.0928	-5.3815	-2.82395	5e-05	0.0111554
ENSCAFG00000028591	ENSCAFG00000028591	POPDC3	12:62593368-62601339	6.61651	0.166334	-5.31391	-2.86306	0.0001	0.019336
ENSCAFG00000002016	ENSCAFG00000002016	CLIC5	12:14165149-14261409	22.1246	0.560625	-5.30247	-2.87621	0.0018	0.110608
ENSCAFG00000005283	ENSCAFG00000005283	CLIP4	17:22945390-23007030	16.3871	0.421143	-5.28211	-2.70472	5e-05	0.0111554
ENSCAFG00000007129	ENSCAFG00000007129	SCN1B	1:117503632-117511719	87.2347	2.25989	-5.27058	-3.16053	5e-05	0.0111554
ENSCAFG00000003792	ENSCAFG00000003792	ENSCAFG00000003792	20:354881-372347	44.203	1.15855	-5.25376	-2.87663	5e-05	0.0111554
ENSCAFG00000000196	ENSCAFG00000000196	EYA4	1:26272447-26515145	16.9236	0.443986	-5.25237	-2.68927	5e-05	0.0111554
ENSCAFG00000015209	ENSCAFG00000015209	TUBA4A	37:25777656-26007702	216.838	5.70586	-5.24803	-0.578089	0.00825	0.258964
ENSCAFG00000011532	ENSCAFG00000011532	EGF	32:30074078-30168686	7.97257	0.21495	-5.21297	-2.65773	0.0022	0.123183
ENSCAFG00000030694	ENSCAFG00000030694	TMEM38A	20:45875600-45895326	98.9853	2.69253	-5.20018	-3.07035	5e-05	0.0111554
ENSCAFG00000003619	ENSCAFG00000003619	CLCN1	16:6342771-6373580	6.37753	0.175732	-5.18155	-2.77579	0.0001	0.019336
ENSCAFG00000015949	ENSCAFG00000015949	ALOX15	5:31867081-32042087	77.0921	2.18205	-5.14283	-1.9289	0.03395	0.478482
ENSCAFG00000016165	ENSCAFG00000016165	GPX2	8:39322039-39325833	9.06108	0.25749	-5.13709	-2.5224	0.00285	0.141543
ENSCAFG00000031806	ENSCAFG00000031806	ENSCAFG00000031806	26:27626670-27632004	325.744	9.46588	-5.10486	-2.66124	5e-05	0.0111554
ENSCAFG00000010460	ENSCAFG00000010460	NEURL1	28:15856615-15935938	20.7834	0.605577	-5.10098	-2.94329	5e-05	0.0111554
ENSCAFG00000008434	ENSCAFG00000008434	ATP2A2	26:8148565-8209392	1012.68	29.6442	-5.09429	-1.17259	0.00285	0.141543
ENSCAFG00000010803	ENSCAFG00000010803	PDE4DIP	17:57172846-57360583	298.296	8.74592	-5.09199	-1.53869	5e-05	0.0111554
ENSCAFG00000032403	ENSCAFG00000032403	MAP3K7CL	31:24131809-24168404	6.97873	0.20553	-5.08555	-2.62482	0.0002	0.0308553
ENSCAFG00000012443	ENSCAFG00000012443	CMA1	8:4438210-4441240	17.6247	0.542163	-5.02273	-2.52193	0.0001	0.019336
ENSCAFG00000029904	ENSCAFG00000029904	HBA	6:40326458-40329857	5631.37	174.286	-5.01396	-0.891638	0.0146	0.333432
ENSCAFG00000017138	ENSCAFG00000017138	CILP	30:29573564-29587619	8.67278	0.273842	-4.98508	-2.79311	5e-05	0.0111554
ENSCAFG00000010288	ENSCAFG00000010288	MYBPH	7:36427-43803	100.208	3.16831	-4.98314	-2.60219	5e-05	0.0111554
ENSCAFG00000002461	ENSCAFG00000002461	HEMGN	11:55207548-55223472	50.8414	1.61317	-4.97803	-2.72308	0.00105	0.0832082
ENSCAFG00000023349	ENSCAFG00000023349	ENSCAFG00000023349	2:23235642-23253489	30.9969	0.98426	-4.97694	-2.92117	5e-05	0.0111554
ENSCAFG00000012424	ENSCAFG00000012424	SYNPO2	32:37844650-38026805	25.0436	0.795564	-4.97632	-2.49355	0.00015	0.0250034
ENSCAFG00000017557	ENSCAFG00000017557	S100A8	7:43540666-43541864	18081.5	583.994	-4.95242	-1.7219	0.04035	0.509718
ENSCAFG00000016126	ENSCAFG00000016126	SLC2A4	5:32189048-32365679	21.9423	0.722411	-4.92475	-0.295677	0.0332	0.473884
ENSCAFG00000001237	ENSCAFG00000001237	PTP4A3	13:35880568-35885864	204.645	6.78143	-4.91539	-2.58689	5e-05	0.0111554
ENSCAFG00000015768	ENSCAFG00000015768	PADI4	2:80912333-80942785	51.7125	1.72229	-4.90811	-2.72452	0.0073	0.243367
ENSCAFG00000002834	ENSCAFG00000002834	ENSCAFG00000002834	1:105567192-105575204	4.6957	0.157315	-4.89962	-2.70405	0.0003	0.0402833
ENSCAFG00000003892	ENSCAFG00000003892	SLC22A16	12:67110580-67136725	8.66805	0.293688	-4.88335	-3.02448	0.0109	0.292726
ENSCAFG00000029801	ENSCAFG00000029801	DUSP26	16:31115590-31118030	79.0907	2.73025	-4.8564	-2.63266	0.00035	0.043756
ENSCAFG00000019827	ENSCAFG00000019827	AMIGO1	6:42351860-42353342	35.7261	1.23412	-4.85542	-2.68802	0.0001	0.019336
ENSCAFG00000029612	ENSCAFG00000029612	MSS51	4:23963876-23969723	20.8637	0.724663	-4.84754	-2.53314	5e-05	0.0111554
ENSCAFG00000012671	ENSCAFG00000012671	TRIM63	2:73898040-73907979	124.877	4.43287	-4.81612	-2.63159	5e-05	0.0111554
ENSCAFG00000016519	ENSCAFG00000016519	PPARGC1A	3:86183097-86285748	4.32809	0.154643	-4.80672	-2.67918	5e-05	0.0111554
ENSCAFG00000009155	ENSCAFG00000009155	ENSCAFG00000009155	32:8222786-8224187	121.984	4.39996	-4.79306	-2.88324	5e-05	0.0111554
ENSCAFG00000017179	ENSCAFG00000017179	PHKA1	X:56581972-56758321	51.6897	1.92886	-4.74405	-2.47576	0.01205	0.305505
ENSCAFG00000023645	ENSCAFG00000023645	REEP6	20:57365119-57369127	14.571	0.55654	-4.71047	-2.31632	0.0024	0.127025
ENSCAFG00000009736	ENSCAFG00000009736	DMTN	25:35165819-35176654	66.0138	2.52561	-4.70806	-2.59128	5e-05	0.0111554
ENSCAFG00000023324	ENSCAFG00000023324	S100A12	7:43554065-43555606	7147.47	276.717	-4.69095	-1.58131	0.00055	0.0613546
ENSCAFG00000031415	ENSCAFG00000031415	ENSCAFG00000031415	26:25050204-25050897	63.6277	2.55693	-4.63717	-2.49321	5e-05	0.0111554
ENSCAFG00000002291	ENSCAFG00000002291	LYG1	10:43399979-43420138	5.15807	0.207623	-4.63479	-2.33055	0.00045	0.0539331
ENSCAFG00000016576	ENSCAFG00000016576	ENSCAFG00000016576	6:17715407-17718918	12.6943	0.51376	-4.62694	-2.47647	0.00035	0.043756
ENSCAFG00000013971	ENSCAFG00000013971	ATP2A3	9:47695764-47727453	10.2484	0.416658	-4.62039	-2.59954	0.00065	0.0645637
ENSCAFG00000018608	ENSCAFG00000018608	C7	4:68450495-68502831	10.1162	0.414962	-4.60754	-2.76686	5e-05	0.0111554
ENSCAFG00000011834	ENSCAFG00000011834	NOSTRIN	36:13626905-13683762	13.3556	0.553672	-4.59227	-2.9553	0.0038	0.174945
ENSCAFG00000011986	ENSCAFG00000011986	PLIN1	3:52659489-52670353	7.85063	0.328187	-4.58022	-2.35674	0.00065	0.0645637
ENSCAFG00000008624	ENSCAFG00000008624	FAM47E-STBD1	32:946691-954418	210.248	8.79311	-4.57958	-2.54465	0.0132	0.315365
ENSCAFG00000019352	ENSCAFG00000019352	C1orf170	5:55972416-56226772	26.6455	1.11699	-4.5762	-0.598292	0.0298	0.450452
ENSCAFG00000018960	ENSCAFG00000018960	CORO6	9:43695856-43723731	48.468	2.12894	-4.50882	-2.07764	0.04305	0.519133
ENSCAFG00000005887	ENSCAFG00000005887	GALNT15	23:26555066-26603538	11.2084	0.493631	-4.505	-2.71563	0.0003	0.0402833
ENSCAFG00000001007	ENSCAFG00000001007	FBXO32	13:21809734-21838637	94.8363	4.20997	-4.49356	-2.63725	0.0001	0.019336
ENSCAFG00000020353	ENSCAFG00000020353	NEXN	6:68964684-69015594	166.86	7.41329	-4.49238	-1.86725	0.0019	0.114331
ENSCAFG00000016023	ENSCAFG00000016023	ADCK3	7:38086074-38123076	348.123	15.7805	-4.46338	-2.15563	0.04465	0.527722
ENSCAFG00000016364	ENSCAFG00000016364	LRRC38	2:83622940-83654083	7.11631	0.324559	-4.45458	-2.33722	0.0002	0.0308553
ENSCAFG00000004105	ENSCAFG00000004105	KBTBD12	20:1955526-2034384	17.9539	0.836658	-4.42352	-2.35927	0.00065	0.0645637
ENSCAFG00000011465	ENSCAFG00000011465	ENSCAFG00000011465	27:22517569-22517968	198.503	9.27918	-4.41902	-2.62142	5e-05	0.0111554
ENSCAFG00000014712	ENSCAFG00000014712	MACROD1	18:52883101-53033210	111.728	5.25307	-4.41069	-2.72509	0.0125	0.309343
ENSCAFG00000008235	ENSCAFG00000008235	CPA3	23:43719029-43748625	6.03822	0.288841	-4.38578	-2.28171	0.00075	0.070171
ENSCAFG00000015503	ENSCAFG00000015503	SPEG	37:25777656-26007702	15.6139	0.747687	-4.38425	-0.447816	0.00975	0.276161
ENSCAFG00000001085	ENSCAFG00000001085	SLC25A48	11:23754002-23971602	3.69389	0.181707	-4.34546	-0.204532	0.0498	0.553672
ENSCAFG00000031234	ENSCAFG00000031234	KY	23:31322036-31371013	2.47198	0.121792	-4.34317	-2.28828	0.0006	0.0635124
ENSCAFG00000000230	ENSCAFG00000000230	C-MYB	1:27908246-27992202	9.23163	0.463192	-4.3169	-2.38622	0.00025	0.035896
ENSCAFG00000014429	ENSCAFG00000014429	CD300LG	9:19448186-19463708	4.97141	0.249583	-4.31607	-2.62839	5e-05	0.0111554
ENSCAFG00000017664	ENSCAFG00000017664	SLC14A1	7:45378306-45408131	8.20805	0.412963	-4.31295	-2.34024	0.00025	0.035896
ENSCAFG00000007026	ENSCAFG00000007026	CXCL12	28:2895914-2899207	396.762	19.9987	-4.31029	-2.20039	0.0375	0.496191
ENSCAFG00000030734	ENSCAFG00000030734	ENSCAFG00000030734	1:50303044-50936915	67.6773	3.46703	-4.2869	-2.44956	0.00015	0.0250034
ENSCAFG00000001585	ENSCAFG00000001585	FLNC	14:7793454-7819516	155.949	8.11653	-4.26407	-2.02902	0.0104	0.287278
ENSCAFG00000019841	ENSCAFG00000019841	CELSR2	6:42541127-42573407	1.80417	0.0955712	-4.23862	-1.16989	0.0067	0.232448
ENSCAFG00000003658	ENSCAFG00000003658	KEL	16:6626234-6645094	18.9653	1.0075	-4.23451	-2.25266	0.0009	0.0781545
ENSCAFG00000023981	ENSCAFG00000023981	ENSCAFG00000023981	1:105445018-105460545	12.3975	0.672103	-4.20522	-2.21306	0.0012	0.0874492
ENSCAFG00000016243	ENSCAFG00000016243	TUBA8	27:45717374-45725660	91.0899	4.95436	-4.20052	-2.66286	0.00015	0.0250034
ENSCAFG00000028858	ENSCAFG00000028858	FHL5	12:55028227-55076155	5.7097	0.311614	-4.19558	-2.20927	0.00035	0.043756
ENSCAFG00000019996	ENSCAFG00000019996	CRAT	9:54568409-54759797	201.391	11.0796	-4.18402	-1.20501	0.0125	0.309343
ENSCAFG00000001779	ENSCAFG00000001779	ASB15	14:11931569-11958359	12.7312	0.711993	-4.16036	-2.28587	0.00035	0.043756
ENSCAFG00000014074	ENSCAFG00000014074	CRYAB	5:21181907-21186071	805.982	45.7331	-4.13944	-1.5572	0.0431	0.519133
ENSCAFG00000004978	ENSCAFG00000004978	DACH1	22:25689556-25934246	5.4286	0.308076	-4.13922	-2.67209	0.0002	0.0308553
ENSCAFG00000010497	ENSCAFG00000010497	PPP1R12B	7:513541-713709	20.2477	1.14926	-4.13899	-2.38403	0.0003	0.0402833
ENSCAFG00000014333	ENSCAFG00000014333	S100P	3:58804789-58807189	877.354	50.3024	-4.12446	-2.14319	0.0011	0.0844032
ENSCAFG00000008221	ENSCAFG00000008221	ENSCAFG00000008221	6:18071019-18084389	4058.69	236.609	-4.10044	-1.03161	0.00015	0.0250034
ENSCAFG00000010112	ENSCAFG00000010112	TSPAN32	18:46311864-46829537	2.61493	0.153819	-4.08747	-0.219764	0.03635	0.491284
ENSCAFG00000015014	ENSCAFG00000015014	SLC7A4	26:30457130-30472832	2.40281	0.141824	-4.08255	-2.10738	0.00065	0.0645637
ENSCAFG00000011395	ENSCAFG00000011395	NCF1	6:5700831-5719439	22.6893	1.36167	-4.05857	-2.10379	0.0015	0.0988773
ENSCAFG00000010626	ENSCAFG00000010626	DDIT4L	32:22062483-22068562	84.5165	5.07481	-4.05781	-2.42139	5e-05	0.0111554
ENSCAFG00000013352	ENSCAFG00000013352	BCL2L14	27:34178872-34194402	4.19166	0.253478	-4.04759	-2.09737	0.0004	0.0487462
ENSCAFG00000010339	ENSCAFG00000010339	TCN1	21:50356347-50369183	29.6122	1.79331	-4.04549	-2.05139	0.00045	0.0539331
ENSCAFG00000030927	ENSCAFG00000030927	NFE2	27:1003174-1012956	16.8676	1.0257	-4.03958	-2.26323	0.0003	0.0402833
ENSCAFG00000013851	ENSCAFG00000013851	FYCO1	20:42520245-42590690	35.5039	2.16864	-4.03312	-2.21414	0.01485	0.336213
ENSCAFG00000016510	ENSCAFG00000016510	CACNB1	9:23181046-23195673	34.5652	2.1219	-4.02589	-2.12594	0.00105	0.0832082
ENSCAFG00000031979	ENSCAFG00000031979	PRKG1	26:35696875-36175695	8.62721	0.537614	-4.00425	-1.79941	0.0111	0.295905
ENSCAFG00000013899	ENSCAFG00000013899	ENSCAFG00000013899	26:28304431-28314869	3.59366	0.224105	-4.00321	-2.03888	0.00145	0.0973514
ENSCAFG00000009156	ENSCAFG00000009156	IRF4	35:765626-784885	3.60308	0.225468	-3.99824	-2.0737	0.00015	0.0250034
ENSCAFG00000013667	ENSCAFG00000013667	ARHGEF10	16:54309503-54393538	90.1686	5.71385	-3.98009	-2.20083	0.00385	0.176128
ENSCAFG00000020155	ENSCAFG00000020155	GFI1	6:56472946-56484765	6.405	0.409168	-3.96843	-2.36039	0.0017	0.106725
ENSCAFG00000028577	ENSCAFG00000028577	XK	X:32453569-32499105	10.9434	0.709091	-3.94794	-2.536	0.0004	0.0487462
ENSCAFG00000016447	ENSCAFG00000016447	CD5L	7:40515317-40526634	15.129	0.991294	-3.93186	-2.01024	0.0079	0.252905
ENSCAFG00000015163	ENSCAFG00000015163	CFP	X:41245810-41251511	37.939	2.51295	-3.91623	-2.14559	0.00055	0.0613546
ENSCAFG00000018144	ENSCAFG00000018144	ENSCAFG00000018144	20:51938581-51939676	72.5882	4.80971	-3.91571	-2.05069	0.00195	0.115897
ENSCAFG00000010077	ENSCAFG00000010077	ENSCAFG00000010077	18:46087793-46128462	85.1027	5.64557	-3.91401	-2.38888	0.0053	0.211737
ENSCAFG00000032162	ENSCAFG00000032162	ENSCAFG00000032162	1:105461203-105474910	5.39095	0.364527	-3.88644	-2.17771	0.00105	0.0832082
ENSCAFG00000025237	ENSCAFG00000025237	CA3	29:31935191-31945585	1290	87.2509	-3.88605	-1.18435	0.02555	0.418674
ENSCAFG00000012070	ENSCAFG00000012070	FGR	2:72678383-72690182	33.5516	2.30072	-3.86622	-2.01442	0.0015	0.0988773
ENSCAFG00000024916	ENSCAFG00000024916	ABCA8	9:15421149-15482011	4.68635	0.322126	-3.86277	-2.30872	5e-05	0.0111554
ENSCAFG00000004375	ENSCAFG00000004375	NUP210	20:3635300-3740674	15.8284	1.08962	-3.86062	-2.59326	5e-05	0.0111554
ENSCAFG00000004980	ENSCAFG00000004980	CD79A	1:112411528-112415605	18.0013	1.24972	-3.84842	-2.16114	0.0165	0.350341
ENSCAFG00000009300	ENSCAFG00000009300	TESC	26:13645664-13670018	25.6456	1.82845	-3.81002	-1.93165	0.0011	0.0844032
ENSCAFG00000010290	ENSCAFG00000010290	ENSCAFG00000010290	38:2875853-2956353	43.1827	3.08536	-3.80694	-2.55596	0.0008	0.07251
ENSCAFG00000030292	ENSCAFG00000030292	LTB	12:1078491-1081153	4.1157	0.296751	-3.79381	-2.02878	0.00175	0.108921
ENSCAFG00000029966	ENSCAFG00000029966	ENSCAFG00000029966	20:61634-103690	13.4163	0.968918	-3.79147	-2.13422	0.0007	0.0672278
ENSCAFG00000013089	ENSCAFG00000013089	PLBD1	27:32031302-32081805	159.645	11.6044	-3.78212	-1.94876	0.00115	0.0850883
ENSCAFG00000003841	ENSCAFG00000003841	MGAM	16:7125101-7216155	7.25513	0.529352	-3.7767	-2.09385	0.00035	0.043756
ENSCAFG00000013246	ENSCAFG00000013246	LIPH	34:18270069-18316623	0.598978	0.0441229	-3.7629	-1.60353	0.0481	0.547525
ENSCAFG00000006944	ENSCAFG00000006944	SLC7A2	16:40855290-40874888	11.5643	0.85383	-3.75959	-2.14383	0.0005	0.0570945
ENSCAFG00000003602	ENSCAFG00000003602	DLGAP3	15:7058383-7115103	1.07807	0.0797235	-3.7573	-1.73748	0.0246	0.413743
ENSCAFG00000011657	ENSCAFG00000011657	EAF2	33:25113340-25147158	3.01472	0.223348	-3.75466	-1.88811	0.0024	0.127025
ENSCAFG00000001584	ENSCAFG00000001584	TREML1	12:9914890-9920655	12.8796	0.955576	-3.75257	-2.03192	0.0011	0.0844032
ENSCAFG00000030068	ENSCAFG00000030068	PLAC8	32:7001311-7049856	17.2968	1.29185	-3.74299	-2.03793	0.00095	0.0796353
ENSCAFG00000010991	ENSCAFG00000010991	ACACB	26:17763457-17895615	6.55502	0.490244	-3.74103	-1.99613	0.0009	0.0781545
ENSCAFG00000013273	ENSCAFG00000013273	E2F2	2:75901057-75920239	9.24302	0.693727	-3.73592	-2.09201	0.00645	0.230389
ENSCAFG00000012309	ENSCAFG00000012309	ANXA9	17:60085444-60093413	6.39258	0.480061	-3.73511	-1.99712	0.0024	0.127025
ENSCAFG00000008567	ENSCAFG00000008567	SUCNR1	23:46416332-46424336	5.26139	0.395669	-3.73308	-1.95384	0.00185	0.112726
ENSCAFG00000013314	ENSCAFG00000013314	NCF2	7:16854818-16946238	46.1549	3.49889	-3.72151	-1.03406	0.0235	0.405711
ENSCAFG00000015813	ENSCAFG00000015813	PADI2	2:81115651-81149288	38.1712	2.90132	-3.7177	-2.28221	0.0006	0.0635124
ENSCAFG00000018027	ENSCAFG00000018027	GPRC5B	6:25413039-25432635	21.4942	1.64999	-3.70342	-2.06149	0.00145	0.0973514
ENSCAFG00000000426	ENSCAFG00000000426	LYZ	10:11346196-11352276	1426.16	110.223	-3.69363	-1.28332	0.0449	0.528413
ENSCAFG00000008786	ENSCAFG00000008786	NNAT	24:26118990-26120649	6.71246	0.519449	-3.69179	-1.72823	0.00635	0.230219
ENSCAFG00000017110	ENSCAFG00000017110	CORO1A	6:18161831-18167798	163.438	12.8703	-3.66662	-2.16365	5e-05	0.0111554
ENSCAFG00000024271	ENSCAFG00000024271	ENSCAFG00000024271	12:20404345-20414545	47.9604	3.81489	-3.65213	-1.96715	0.00155	0.100349
ENSCAFG00000029509	ENSCAFG00000029509	C19orf59	20:52441243-52445008	18.2233	1.45321	-3.64847	-1.9566	0.00215	0.12132
ENSCAFG00000012619	ENSCAFG00000012619	MGST1	27:30369667-30392054	51.7749	4.14509	-3.64278	-2.17034	0.0013	0.0919639
ENSCAFG00000001533	ENSCAFG00000001533	TSPAN33	14:7557778-7577619	39.1419	3.14361	-3.63822	-2.23371	0.0006	0.0635124
ENSCAFG00000008975	ENSCAFG00000008975	THBS4	3:26944259-26982181	67.7738	5.48641	-3.62679	-1.97751	0.00105	0.0832082
ENSCAFG00000004606	ENSCAFG00000004606	BIN1	19:23503646-23533936	108.8	8.85361	-3.61926	-2.31669	0.02295	0.400415
ENSCAFG00000001131	ENSCAFG00000001131	SLA	13:29350725-29597908	12.7175	1.03873	-3.61392	-1.81627	0.026	0.423654
ENSCAFG00000009199	ENSCAFG00000009199	ENDOU	27:7028262-7046781	1.60521	0.131477	-3.60988	-1.87163	0.00225	0.12454
ENSCAFG00000002990	ENSCAFG00000002990	KIAA0368	11:66048584-66141802	205.717	16.9649	-3.60003	-1.08792	0.03065	0.456351
ENSCAFG00000015778	ENSCAFG00000015778	HSH2D	20:46319342-46329695	1.22111	0.10093	-3.59677	-1.44729	0.00605	0.228883
ENSCAFG00000017628	ENSCAFG00000017628	C19orf38	20:50373497-50386737	18.4375	1.5389	-3.58267	-1.9345	0.00215	0.12132
ENSCAFG00000014402	ENSCAFG00000014402	MPP2	9:19411581-19441081	4.28416	0.359706	-3.57412	-1.95775	0.0007	0.0672278
ENSCAFG00000017303	ENSCAFG00000017303	CD19	6:18418308-18425668	2.16267	0.182038	-3.5705	-1.82304	0.00075	0.070171
ENSCAFG00000032593	ENSCAFG00000032593	INHBE	10:1558911-1564073	3.05188	0.25716	-3.56896	-1.90019	0.0011	0.0844032
ENSCAFG00000018961	ENSCAFG00000018961	PRKAA2	5:52816918-52855368	6.41927	0.543139	-3.56302	-1.86834	0.00055	0.0613546
ENSCAFG00000020088	ENSCAFG00000020088	LCN2	9:55328063-55332149	6.85124	0.58057	-3.56082	-1.9378	0.00235	0.127025
ENSCAFG00000020220	ENSCAFG00000020220	HP	5:77795315-77799904	93.4628	8.01366	-3.54386	-2.2007	0.0003	0.0402833
ENSCAFG00000031529	ENSCAFG00000031529	CLEC2D	27:36298110-36316184	6.05355	0.525469	-3.5261	-1.9457	0.00175	0.108921
ENSCAFG00000012303	ENSCAFG00000012303	LRRFIP1	25:48307818-48369940	36.7957	3.20054	-3.52315	-2.21695	0.0007	0.0672278
ENSCAFG00000018163	ENSCAFG00000018163	CAMK2A	4:58800920-58865889	29.5571	2.58048	-3.51779	-2.18212	0.00075	0.070171
ENSCAFG00000019851	ENSCAFG00000019851	KIAA1324	6:42609058-42680959	1.54607	0.135009	-3.51748	-1.80003	0.0297	0.450452
ENSCAFG00000010284	ENSCAFG00000010284	GPLD1	35:22495388-22556335	5.28754	0.46566	-3.50525	-1.79094	0.00025	0.035896
ENSCAFG00000003154	ENSCAFG00000003154	NT5C3A	14:45001926-45187672	118.196	10.4728	-3.49647	-0.490594	0.0079	0.252905
ENSCAFG00000030318	ENSCAFG00000030318	HRASLS	34:24751392-24785501	5.30686	0.470399	-3.4959	-1.81005	0.00025	0.035896
ENSCAFG00000016153	ENSCAFG00000016153	SLC25A34	2:81860556-81863365	21.8203	1.94134	-3.49055	-1.90903	0.00135	0.0932271
ENSCAFG00000001446	ENSCAFG00000001446	FRMD3	1:75892939-76183278	9.36391	0.840637	-3.47755	-1.94332	0.00095	0.0796353
ENSCAFG00000008211	ENSCAFG00000008211	CACNA2D3	20:35097124-35929755	2.14001	0.192904	-3.47167	-1.90106	0.0213	0.390016
ENSCAFG00000017790	ENSCAFG00000017790	PDE4A	20:50673950-50719041	28.9228	2.60945	-3.47039	-2.04751	0.00245	0.127805
ENSCAFG00000031469	ENSCAFG00000031469	ZNF77	20:56209814-56233817	4.34652	0.392604	-3.46871	-2.11321	0.0021	0.119428
ENSCAFG00000018169	ENSCAFG00000018169	CCL14	9:37782956-37786011	92.362	8.40163	-3.45856	-2.07104	0.0019	0.114331
ENSCAFG00000028809	ENSCAFG00000028809	ENSCAFG00000028809	9:5830587-5837780	14.3296	1.30388	-3.45811	-1.84951	0.0024	0.127025
ENSCAFG00000024196	ENSCAFG00000024196	VSTM1	1:103197083-103212410	22.1338	2.01437	-3.45785	-1.86715	0.0012	0.0874492
ENSCAFG00000018877	ENSCAFG00000018877	NPR3	4:74798618-74862770	3.51706	0.320544	-3.45577	-1.81638	0.0011	0.0844032
ENSCAFG00000019500	ENSCAFG00000019500	GAMT	20:57440871-57442379	142.251	12.9998	-3.45188	-1.868	0.00065	0.0645637
ENSCAFG00000015836	ENSCAFG00000015836	SLC25A11	5:31677502-31679692	277.696	25.5953	-3.43955	-2.313	0.0006	0.0635124
ENSCAFG00000006585	ENSCAFG00000006585	ALOX5AP	25:9295499-9347460	70.3853	6.4979	-3.43723	-1.95201	0.00205	0.118916
ENSCAFG00000000126	ENSCAFG00000000126	FECH	1:18352204-18382881	142.389	13.2564	-3.42509	-2.04323	0.0027	0.13643
ENSCAFG00000000329	ENSCAFG00000000329	EPM2A	1:36869145-36977469	12.3543	1.15155	-3.42337	-1.94664	0.0018	0.110608
ENSCAFG00000014965	ENSCAFG00000014965	GCH1	8:30733591-30784064	12.2743	1.14431	-3.42309	-1.88349	0.0028	0.140504
ENSCAFG00000008234	ENSCAFG00000008234	DLA-79	18:41142495-41146106	122.082	11.399	-3.42087	-2.14511	0.00105	0.0832082
ENSCAFG00000007624	ENSCAFG00000007624	NMNAT3	23:35714971-35829334	8.40947	0.791766	-3.40887	-1.63463	0.00395	0.17957
ENSCAFG00000018602	ENSCAFG00000018602	SH2D3A	20:53533798-53543165	1.2692	0.120747	-3.39385	-1.34176	0.023	0.400415
ENSCAFG00000016771	ENSCAFG00000016771	CASZ1	2:85194805-85213751	1.19948	0.11449	-3.38912	-1.80976	0.002	0.117425
ENSCAFG00000014736	ENSCAFG00000014736	CLTCL1	26:29906971-30001363	20.3497	1.94256	-3.38897	-2.10882	0.00015	0.0250034
ENSCAFG00000010352	ENSCAFG00000010352	MS4A2	21:50448935-50456914	10.8163	1.0362	-3.38383	-1.83155	0.00095	0.0796353
ENSCAFG00000010667	ENSCAFG00000010667	SIDT1	33:17835435-17930741	0.670196	0.0644008	-3.37943	-1.57357	0.00645	0.230389
ENSCAFG00000005609	ENSCAFG00000005609	XDH	17:24901974-24960582	5.64526	0.552042	-3.35419	-1.96056	0.0013	0.0919639
ENSCAFG00000014145	ENSCAFG00000014145	ITGA2B	9:19049507-19064467	14.0181	1.37253	-3.35238	-1.76999	0.0043	0.190699
ENSCAFG00000011950	ENSCAFG00000011950	SLC18A2	28:27731537-27767993	0.871211	0.0854076	-3.35059	-1.46528	0.00925	0.269199
ENSCAFG00000001816	ENSCAFG00000001816	ATP8A1	13:39364249-39588789	14.0507	1.38257	-3.34522	-2.41106	5e-05	0.0111554
ENSCAFG00000010480	ENSCAFG00000010480	BTLA	33:16978076-17006713	3.33405	0.333038	-3.32352	-1.71222	0.001	0.0814719
ENSCAFG00000003621	ENSCAFG00000003621	LPIN1	17:8393893-8481357	25.5057	2.59408	-3.29753	-2.00467	0.00195	0.115897
ENSCAFG00000022732	ENSCAFG00000022732	MT-ND3	MT:9495-9910	35332.6	3594.67	-3.29707	-1.02097	0.03905	0.50071
ENSCAFG00000013538	ENSCAFG00000013538	ZBTB16	5:19088033-19267628	18.8188	1.91905	-3.29371	-1.73883	0.00495	0.204515
ENSCAFG00000000659	ENSCAFG00000000659	SYTL3	1:48067611-48159754	3.51848	0.359816	-3.28962	-2.0348	0.0023	0.125393
ENSCAFG00000005096	ENSCAFG00000005096	ITIH5	2:28440949-28510822	7.50757	0.769269	-3.28679	-1.89412	0.0375	0.496191
ENSCAFG00000015410	ENSCAFG00000015410	RCSD1	7:30756843-30826636	35.2688	3.62897	-3.28076	-2.14536	0.0006	0.0635124
ENSCAFG00000009092	ENSCAFG00000009092	PAIP2B	17:51385439-51413076	25.1879	2.60686	-3.27235	-1.81076	0.0024	0.127025
ENSCAFG00000025083	ENSCAFG00000025083	FADS1	18:54659484-54670815	82.0621	8.578	-3.258	-2.03402	0.00135	0.0932271
ENSCAFG00000002290	ENSCAFG00000002290	ENSCAFG00000002290	14:26785700-26786760	127.644	13.4076	-3.25101	-2.10932	0.00145	0.0973514
ENSCAFG00000009976	ENSCAFG00000009976	TBX15	17:56081410-56190624	29.6725	3.12046	-3.2493	-2.06508	0.00135	0.0932271
ENSCAFG00000010924	ENSCAFG00000010924	PKNOX2	5:9053924-9242669	6.07603	0.648512	-3.22792	-1.73987	0.00535	0.213148
ENSCAFG00000024930	ENSCAFG00000024930	C10orf128	28:1069177-1106990	2.92344	0.313296	-3.22207	-1.53192	0.0012	0.0874492
ENSCAFG00000016425	ENSCAFG00000016425	RGS14	4:35985494-35999391	10.7517	1.15518	-3.21837	-1.72373	0.0068	0.233682
ENSCAFG00000010785	ENSCAFG00000010785	RBM20	28:21971503-22163065	9.91066	1.06562	-3.21729	-1.81897	0.00235	0.127025
ENSCAFG00000019737	ENSCAFG00000019737	KCNT1	9:49532071-49567347	1.22763	0.132166	-3.21545	-1.48413	0.04495	0.528413
ENSCAFG00000009884	ENSCAFG00000009884	MMRN1	32:13125611-13185077	6.27422	0.682217	-3.20113	-1.59683	0.0085	0.261159
ENSCAFG00000029111	ENSCAFG00000029111	LBX1	28:13872843-13877118	5.61841	0.611518	-3.1997	-1.72553	0.00245	0.127805
ENSCAFG00000016746	ENSCAFG00000016746	FAM155B	X:53969604-53998323	1.30452	0.14218	-3.19773	-1.58355	0.007	0.237738
ENSCAFG00000009185	ENSCAFG00000009185	ANKRD2	28:10838691-10848544	14.5904	1.59239	-3.19575	-1.91291	0.01715	0.354287
ENSCAFG00000020053	ENSCAFG00000020053	PALMD	6:50230191-50265018	19.0802	2.09164	-3.18936	-1.89791	0.0003	0.0402833
ENSCAFG00000017772	ENSCAFG00000017772	C17orf64	9:36073662-36082185	56.3328	6.24225	-3.17384	-1.70054	0.0055	0.21557
ENSCAFG00000004573	ENSCAFG00000004573	ENSCAFG00000004573	15:14857614-14863243	22.6986	2.52383	-3.16891	-1.72984	0.0052	0.210057
ENSCAFG00000025202	ENSCAFG00000025202	CA2	29:31959122-31975411	118.951	13.2493	-3.16637	-2.04121	0.0008	0.07251
ENSCAFG00000005642	ENSCAFG00000005642	RINL	1:114236413-114241360	2.46693	0.275312	-3.16357	-1.67369	0.0033	0.156907
ENSCAFG00000016679	ENSCAFG00000016679	MAP3K9	8:44441487-44503627	1.00126	0.113783	-3.13746	-1.62992	0.04465	0.527722
ENSCAFG00000003246	ENSCAFG00000003246	ALAD	11:67741491-67746324	42.3832	4.82883	-3.13375	-1.5744	0.0094	0.271374
ENSCAFG00000023972	ENSCAFG00000023972	ENSCAFG00000023972	36:5569723-5657978	10.574	1.20721	-3.13077	-1.61942	0.0071	0.239452
ENSCAFG00000010225	ENSCAFG00000010225	PHKB	2:67262512-67767734	72.005	8.32101	-3.11327	-0.934553	0.0453	0.530218
ENSCAFG00000012494	ENSCAFG00000012494	TACC2	28:31735074-31943242	27.8741	3.22866	-3.10992	-1.96818	0.01545	0.341029
ENSCAFG00000003676	ENSCAFG00000003676	ENSCAFG00000003676	15:8238124-8288526	68.0143	7.92651	-3.10108	-1.97999	0.00445	0.193796
ENSCAFG00000024884	ENSCAFG00000024884	TAS2R40	16:6439096-6440017	1.15564	0.136526	-3.08144	-1.35074	0.0401	0.507443
ENSCAFG00000009883	ENSCAFG00000009883	FAM46C	17:54967223-54968399	10.5194	1.24782	-3.07557	-1.60635	0.0078	0.251368
ENSCAFG00000011930	ENSCAFG00000011930	CCNDBP1	30:10053797-10122530	115.395	13.7308	-3.0711	-1.70413	0.01755	0.356508
ENSCAFG00000002709	ENSCAFG00000002709	FILIP1	12:36938577-37118739	13.4571	1.60647	-3.0664	-1.8525	0.00025	0.035896
ENSCAFG00000012883	ENSCAFG00000012883	ARHGDIB	27:31640666-31703937	107.449	12.9755	-3.04979	-1.83571	0.02505	0.417181
ENSCAFG00000016966	ENSCAFG00000016966	TPM1	30:27636258-27664073	1929.77	234.384	-3.04149	-1.41565	0.04175	0.514351
ENSCAFG00000018540	ENSCAFG00000018540	MYO1F	20:53054814-53088768	16.859	2.06005	-3.03277	-1.55441	0.0096	0.275137
ENSCAFG00000012462	ENSCAFG00000012462	FABP2	32:38244027-38248066	13.4081	1.64468	-3.02723	-1.5765	0.00415	0.185751
ENSCAFG00000015938	ENSCAFG00000015938	PPP1R3F	X:42361969-42379964	4.65419	0.572593	-3.02295	-1.80394	0.01705	0.354287
ENSCAFG00000003858	ENSCAFG00000003858	GYS1	1:107401288-107416122	57.813	7.14909	-3.01556	-1.82358	0.0044	0.19336
ENSCAFG00000013794	ENSCAFG00000013794	CCR3	20:42383134-42384217	3.3312	0.412525	-3.01349	-1.48886	0.00405	0.182969
ENSCAFG00000018588	ENSCAFG00000018588	L3MBTL4	7:72305137-72691211	4.68899	0.5832	-3.00722	-1.78796	0.0008	0.07251
ENSCAFG00000016472	ENSCAFG00000016472	MFN2	2:84283434-84308263	100.784	12.5778	-3.00231	-1.77455	0.0008	0.07251
ENSCAFG00000008706	ENSCAFG00000008706	GPR114	2:58875288-58888989	1.35755	0.169511	-3.00156	-1.52858	0.03715	0.495174
ENSCAFG00000010877	ENSCAFG00000010877	ABCA9	9:15517411-15648625	10.5867	1.33609	-2.98616	-1.52049	0.02235	0.400415
ENSCAFG00000032355	ENSCAFG00000032355	SDPR	37:2301904-2302702	18.9348	2.38992	-2.98601	-1.53455	0.0122	0.306292
ENSCAFG00000004407	ENSCAFG00000004407	ME3	21:12919341-13106290	53.9135	6.81606	-2.98364	-1.81203	0.00085	0.0756239
ENSCAFG00000010206	ENSCAFG00000010206	CTSE	38:2368713-2380562	26.1014	3.30233	-2.98257	-1.58443	0.00835	0.259297
ENSCAFG00000009920	ENSCAFG00000009920	GMPR	35:15400929-15447742	53.2728	6.74522	-2.98146	-1.77078	0.0047	0.198138
ENSCAFG00000031288	ENSCAFG00000031288	NEAT1_2	18:51768108-51768263	362.496	45.9873	-2.97866	-1.55562	0.0108	0.291118
ENSCAFG00000012063	ENSCAFG00000012063	BMX	X:11742531-11795513	4.39767	0.55872	-2.97654	-1.61469	0.0076	0.248745
ENSCAFG00000013368	ENSCAFG00000013368	APOD	33:30488507-30504559	123.692	15.8268	-2.96631	-1.70029	0.00965	0.275481
ENSCAFG00000012493	ENSCAFG00000012493	PFKFB4	20:40555856-40585043	5.04771	0.649311	-2.95865	-1.75055	0.00145	0.0973514
ENSCAFG00000023237	ENSCAFG00000023237	SPN	6:17770912-17772424	9.31255	1.20366	-2.95175	-1.60121	0.0077	0.249253
ENSCAFG00000008683	ENSCAFG00000008683	ENSCAFG00000008683	26:9319231-9356259	314.969	40.7238	-2.95127	-1.882	0.00125	0.0897401
ENSCAFG00000011032	ENSCAFG00000011032	ENSCAFG00000011032	23:2636664-2637666	17.5313	2.27112	-2.94846	-1.57342	0.0086	0.262563
ENSCAFG00000023070	ENSCAFG00000023070	ACYP2	10:55082602-55226608	205.824	26.6934	-2.94685	-1.58352	0.01185	0.30362
ENSCAFG00000011474	ENSCAFG00000011474	FAIM3	7:6048956-6064135	6.16252	0.802271	-2.94136	-1.61181	0.0057	0.219844
ENSCAFG00000029474	ENSCAFG00000029474	GADD45A	6:77391624-77396500	124.182	16.1834	-2.93986	-1.77602	0.00455	0.197557
ENSCAFG00000019911	ENSCAFG00000019911	PPAPDC3	9:52777908-52796324	9.19938	1.20265	-2.93531	-1.57065	0.00655	0.230554
ENSCAFG00000012998	ENSCAFG00000012998	ENSCAFG00000012998	9:11497181-11516058	5.50381	0.725883	-2.92262	-1.85762	0.0021	0.119428
ENSCAFG00000006873	ENSCAFG00000006873	ENSCAFG00000006873	16:40496414-40546032	9.09268	1.19987	-2.92183	-1.62669	0.007	0.237738
ENSCAFG00000030972	ENSCAFG00000030972	GYPC	19:23943565-23988413	99.3315	13.2174	-2.90981	-1.55176	0.00885	0.266669
ENSCAFG00000032439	ENSCAFG00000032439	PPTC7	26:8346886-8384268	34.6644	4.61588	-2.90878	-1.7203	0.001	0.0814719
ENSCAFG00000001713	ENSCAFG00000001713	TEK	11:45278262-45376504	11.6328	1.55001	-2.90785	-1.7411	0.00635	0.230219
ENSCAFG00000009537	ENSCAFG00000009537	SPARCL1	32:10822111-10918240	127.536	17.0214	-2.90548	-1.38445	0.0196	0.372016
ENSCAFG00000010591	ENSCAFG00000010591	PTPN7	7:859009-869959	6.69369	0.899279	-2.89596	-1.56542	0.0043	0.190699
ENSCAFG00000005586	ENSCAFG00000005586	AP3M2	16:23501137-23522865	6.64219	0.893966	-2.89337	-1.57968	0.009	0.268004
ENSCAFG00000006948	ENSCAFG00000006948	ALOX5	28:2170919-2218766	26.7346	3.60011	-2.89259	-1.58899	0.00485	0.201532
ENSCAFG00000004813	ENSCAFG00000004813	HSL	1:111988073-112009899	8.88788	1.19868	-2.89039	-1.85535	0.0437	0.522886
ENSCAFG00000009010	ENSCAFG00000009010	ZNF641	27:6374845-6379340	11.217	1.51674	-2.88664	-1.58776	0.00825	0.258964
ENSCAFG00000011762	ENSCAFG00000011762	CA14	17:59504751-59510100	26.2502	3.56103	-2.88197	-1.56298	0.00585	0.223844
ENSCAFG00000009114	ENSCAFG00000009114	SLC25A37	25:33894131-33965389	46.6579	6.33304	-2.88115	-1.73907	0.0047	0.198138
ENSCAFG00000005570	ENSCAFG00000005570	LMCD1	20:9522572-9583120	35.6985	4.84871	-2.88019	-1.77798	0.00125	0.0897401
ENSCAFG00000007095	ENSCAFG00000007095	FXYD1	1:117436238-117440585	370.279	50.807	-2.86551	-1.77456	0.00345	0.161393
ENSCAFG00000003374	ENSCAFG00000003374	IKZF1	18:1662404-1749729	3.99036	0.547663	-2.86516	-1.53303	0.00715	0.240022
ENSCAFG00000015078	ENSCAFG00000015078	FAM184B	3:62753439-62887350	2.49904	0.345151	-2.85608	-1.59665	0.0047	0.198138
ENSCAFG00000020030	ENSCAFG00000020030	CCBL1	9:54784303-54796498	11.8827	1.64334	-2.85415	-1.80284	0.0046	0.19795
ENSCAFG00000032313	ENSCAFG00000032313	FGL1	16:41157075-41191335	1.62038	0.224629	-2.85072	-1.53855	0.01005	0.282216
ENSCAFG00000020393	ENSCAFG00000020393	ACADM	6:70850284-70879974	477.143	66.5165	-2.84264	-1.03264	0.01285	0.311103
ENSCAFG00000010030	ENSCAFG00000010030	TMCC2	38:1733692-1775212	22.2773	3.10653	-2.8422	-1.72756	0.00645	0.230389
ENSCAFG00000013517	ENSCAFG00000013517	NBEAL2	20:41806198-41821231	7.71073	1.07661	-2.84038	-1.72742	0.00485	0.201532
ENSCAFG00000003165	ENSCAFG00000003165	BPGM	16:13387929-13418432	33.0756	4.64516	-2.83197	-1.64509	0.00845	0.261159
ENSCAFG00000002054	ENSCAFG00000002054	GPR116	12:15012561-15085972	31.7606	4.47137	-2.82845	-1.63081	0.0014	0.0957679
ENSCAFG00000028981	ENSCAFG00000028981	TIMD4	4:53099443-53131340	38.4194	5.41174	-2.82767	-1.41549	0.0177	0.356508
ENSCAFG00000030984	ENSCAFG00000030984	DUSP22	35:678153-736549	8.53935	1.20759	-2.822	-0.94527	0.02975	0.450452
ENSCAFG00000006359	ENSCAFG00000006359	DCUN1D2	22:60752420-60778378	92.4686	13.0877	-2.82076	-1.78997	0.00465	0.198138
ENSCAFG00000017730	ENSCAFG00000017730	ZMAT1	X:75777750-75796464	3.61868	0.513253	-2.81772	-1.7421	0.00415	0.185751
ENSCAFG00000016982	ENSCAFG00000016982	DOCK2	4:41778324-42177874	7.25284	1.03404	-2.81025	-1.81127	0.0034	0.160608
ENSCAFG00000012449	ENSCAFG00000012449	USP53	32:38163789-38211181	10.6394	1.51992	-2.80735	-1.7772	0.0023	0.125393
ENSCAFG00000007326	ENSCAFG00000007326	ADHFE1	29:16019245-16053506	4.15003	0.593438	-2.80595	-1.49582	0.0131	0.313492
ENSCAFG00000031154	ENSCAFG00000031154	KIAA1161	11:51071706-51073851	5.34153	0.765625	-2.80254	-1.39749	0.01275	0.310931
ENSCAFG00000011556	ENSCAFG00000011556	FAM65C	24:37007706-37035328	4.22335	0.605605	-2.80194	-1.44326	0.0361	0.49017
ENSCAFG00000029146	ENSCAFG00000029146	PPP1R3C	28:6167088-6171934	53.7371	7.7151	-2.80016	-1.63135	0.00065	0.0645637
ENSCAFG00000005839	ENSCAFG00000005839	SATB1	23:24617480-24689335	4.53679	0.654246	-2.79377	-1.77479	0.00675	0.233068
ENSCAFG00000003287	ENSCAFG00000003287	GPR141	14:48852852-48853758	2.581	0.37306	-2.79045	-1.33767	0.00975	0.276161
ENSCAFG00000013459	ENSCAFG00000013459	KLRD1	27:35699174-35707408	4.74464	0.686045	-2.78992	-1.09037	0.01125	0.298259
ENSCAFG00000006853	ENSCAFG00000006853	ENSCAFG00000006853	26:4300137-4301142	1.88807	0.273777	-2.78584	-1.34168	0.015	0.336213
ENSCAFG00000009516	ENSCAFG00000009516	LY86	35:6627852-6686877	21.0295	3.0504	-2.78534	-1.58038	0.0119	0.303827
ENSCAFG00000004032	ENSCAFG00000004032	TAL1	15:13451776-13459001	11.4454	1.66748	-2.77902	-1.42913	0.01495	0.336213
ENSCAFG00000020100	ENSCAFG00000020100	ENSCAFG00000020100	6:54136956-54181249	14.6008	2.13128	-2.77625	-1.69086	0.00315	0.151263
ENSCAFG00000018457	ENSCAFG00000018457	NT5M	5:42081235-42117741	4.18197	0.611881	-2.77286	-1.37163	0.01565	0.343353
ENSCAFG00000018314	ENSCAFG00000018314	CD209	20:52516870-52521506	21.901	3.20623	-2.77205	-1.44336	0.01595	0.34472
ENSCAFG00000005473	ENSCAFG00000005473	ARHGAP15	19:45208456-45816710	14.8184	2.17747	-2.76667	-1.59855	0.0064	0.230389
ENSCAFG00000015519	ENSCAFG00000015519	WAS	X:41882986-41892888	5.7533	0.850382	-2.75821	-1.41097	0.01715	0.354287
ENSCAFG00000003793	ENSCAFG00000003793	SESN1	12:65958215-66056887	62.6238	9.35855	-2.74235	-1.68874	0.01115	0.296149
ENSCAFG00000029286	ENSCAFG00000029286	CD7	9:45994-48889	3.89937	0.583236	-2.74109	-1.43285	0.00785	0.252418
ENSCAFG00000011405	ENSCAFG00000011405	TXNIP	17:58774750-58779448	377.028	56.7036	-2.73316	-1.63383	0.0011	0.0844032
ENSCAFG00000008648	ENSCAFG00000008648	ENSCAFG00000008648	16:56555513-56556528	1.22026	0.183702	-2.73175	-1.30397	0.02995	0.451492
ENSCAFG00000007865	ENSCAFG00000007865	ENSCAFG00000007865	15:48056753-48057605	348.811	52.5293	-2.73125	-1.85238	0.00255	0.131135
ENSCAFG00000015976	ENSCAFG00000015976	RASAL3	20:46732536-46744604	2.78479	0.420459	-2.72753	-1.46631	0.01365	0.322924
ENSCAFG00000012254	ENSCAFG00000012254	LTB4R	8:4285493-4286534	5.0845	0.770794	-2.72169	-1.51122	0.0089	0.266669
ENSCAFG00000015434	ENSCAFG00000015434	ANKLE1	20:45461945-45465417	15.6016	2.36618	-2.72106	-1.66051	0.00645	0.230389
ENSCAFG00000008866	ENSCAFG00000008866	PACSIN3	18:42394452-42398841	75.9398	11.5301	-2.71945	-1.73939	0.00395	0.17957
ENSCAFG00000005236	ENSCAFG00000005236	TRAK1	23:11200335-11381177	36.533	5.5748	-2.71221	-1.84645	0.01985	0.374336
ENSCAFG00000011290	ENSCAFG00000011290	RNF123	20:39553234-39579881	31.8677	4.86306	-2.71216	-1.733	0.0031	0.150355
ENSCAFG00000006898	ENSCAFG00000006898	PDHX	18:32948661-33011807	68.2423	10.4714	-2.70422	-1.66366	0.00765	0.248745
ENSCAFG00000019665	ENSCAFG00000019665	R3HDM4	20:57761172-57768799	57.5698	8.87692	-2.69718	-1.42779	0.01595	0.34472
ENSCAFG00000013692	ENSCAFG00000013692	ADORA3	17:63895056-63899700	3.00351	0.465194	-2.69075	-1.46259	0.01655	0.350377
ENSCAFG00000032121	ENSCAFG00000032121	RBM38	24:42396310-42410589	55.4344	8.61706	-2.68551	-1.6007	0.01115	0.296149
ENSCAFG00000002508	ENSCAFG00000002508	ENSCAFG00000002508	14:33558419-33560579	9.18712	1.42864	-2.68497	-1.61716	0.0072	0.240586
ENSCAFG00000008357	ENSCAFG00000008357	ENSCAFG00000008357	2:57968954-57993107	2.06592	0.321407	-2.68431	-1.30914	0.0091	0.269199
ENSCAFG00000029644	ENSCAFG00000029644	GPR132	8:72477430-72493285	0.724655	0.113044	-2.6804	-1.41012	0.01145	0.299185
ENSCAFG00000013503	ENSCAFG00000013503	DGKG	34:18823689-19016190	0.840102	0.131108	-2.67981	-1.44531	0.02435	0.412528
ENSCAFG00000004029	ENSCAFG00000004029	TMEM143	1:107879262-107901644	17.9305	2.80216	-2.6778	-1.6055	0.0103	0.285603
ENSCAFG00000013833	ENSCAFG00000013833	IL16	3:56473775-56580666	6.97239	1.09335	-2.6729	-1.53945	0.01455	0.332814
ENSCAFG00000014309	ENSCAFG00000014309	RASGRP2	18:52412343-52426924	27.3508	4.2937	-2.67129	-1.86858	5e-05	0.0111554
ENSCAFG00000010973	ENSCAFG00000010973	RGMA	3:47044072-47088294	5.9796	0.94685	-2.65884	-1.47202	0.0131	0.313492
ENSCAFG00000003111	ENSCAFG00000003111	ADCYAP1R1	14:43707625-43761564	0.831233	0.131631	-2.65875	-1.44052	0.00915	0.269199
ENSCAFG00000001703	ENSCAFG00000001703	C9orf41	1:83188784-83227388	39.378	6.25389	-2.65457	-1.5834	0.00945	0.271374
ENSCAFG00000004904	ENSCAFG00000004904	CAND2	20:5758436-5790903	10.8723	1.72758	-2.65384	-1.55302	0.01075	0.290852
ENSCAFG00000001515	ENSCAFG00000001515	STRIP2	14:7294352-7341567	6.25826	0.994757	-2.65335	-1.35969	0.0214	0.391353
ENSCAFG00000032751	ENSCAFG00000032751	CLEC2B	27:36120648-36145641	1.28701	0.204861	-2.6513	-1.41427	0.00685	0.234289
ENSCAFG00000009766	ENSCAFG00000009766	ENSCAFG00000009766	X:69968177-69969663	2323.76	370.369	-2.64943	-1.75065	0.0071	0.239452
ENSCAFG00000010656	ENSCAFG00000010656	FAM167B	2:68966466-68968182	17.7508	2.83053	-2.64874	-1.6851	0.0062	0.228883
ENSCAFG00000004706	ENSCAFG00000004706	CDNF	2:21795646-21815409	21.8522	3.48665	-2.64786	-1.50594	0.00855	0.261587
ENSCAFG00000011677	ENSCAFG00000011677	EPB41	2:71474632-71584266	57.4992	9.18459	-2.64625	-1.71475	0.00245	0.127805
ENSCAFG00000010293	ENSCAFG00000010293	CISH	20:38762377-38769525	11.4598	1.84181	-2.63739	-1.15347	0.0097	0.276161
ENSCAFG00000004691	ENSCAFG00000004691	HID1	9:5486336-5504242	3.8278	0.619364	-2.62766	-1.34429	0.01735	0.356388
ENSCAFG00000029121	ENSCAFG00000029121	FAM78A	9:52805926-52820952	27.4971	4.45327	-2.62634	-1.55941	0.01075	0.290852
ENSCAFG00000006668	ENSCAFG00000006668	KBTBD8	20:24480577-24489354	5.54923	0.900568	-2.62338	-1.48518	0.01285	0.311103
ENSCAFG00000017438	ENSCAFG00000017438	RAB3D	20:49976169-49982653	11.848	1.92397	-2.62248	-1.45541	0.0123	0.307013
ENSCAFG00000005502	ENSCAFG00000005502	VDAC3	16:23225673-23289820	162.934	26.5391	-2.6181	-1.40155	0.036	0.49017
ENSCAFG00000017475	ENSCAFG00000017475	ENSCAFG00000017475	3:62264162-62265164	543.925	89.0443	-2.61081	-1.53276	0.00295	0.145513
ENSCAFG00000011336	ENSCAFG00000011336	2001-03-01	38:15463547-15485200	4.74499	0.777563	-2.60937	-1.33257	0.01275	0.310931
ENSCAFG00000018625	ENSCAFG00000018625	C3	20:53565856-53599372	32.8639	5.39367	-2.60716	-1.46947	0.00835	0.259297
ENSCAFG00000031580	ENSCAFG00000031580	CLYBL	22:49608832-49871367	4.47932	0.735324	-2.60683	-1.3348	0.01395	0.325888
ENSCAFG00000004277	ENSCAFG00000004277	PTGIR	1:109275016-109279444	1.81274	0.299668	-2.59674	-1.44866	0.01755	0.356508
ENSCAFG00000018379	ENSCAFG00000018379	GZMK	4:60559231-60569183	10.5344	1.74832	-2.59107	-1.36365	0.00765	0.248745
ENSCAFG00000014325	ENSCAFG00000014325	PPM1L	34:26770568-27057867	17.3253	2.8797	-2.58889	-1.48731	0.01275	0.310931
ENSCAFG00000004392	ENSCAFG00000004392	DMPK	1:109824855-109834245	36.0781	6.0129	-2.58499	-1.40486	0.015	0.336213
ENSCAFG00000013382	ENSCAFG00000013382	PPM1J	17:62858337-62864280	9.38136	1.56915	-2.57981	-1.50041	0.0157	0.343411
ENSCAFG00000024695	ENSCAFG00000024695	TNFAIP8L2	17:60221558-60222146	8.72215	1.4592	-2.57951	-1.36623	0.01145	0.299185
ENSCAFG00000020089	ENSCAFG00000020089	PTGES2	9:55343423-55348959	35.9667	6.02649	-2.57727	-1.4593	0.0163	0.349201
ENSCAFG00000007279	ENSCAFG00000007279	PDE7A	29:15401453-15467928	21.1866	3.55029	-2.57715	-1.28798	0.0309	0.458192
ENSCAFG00000012850	ENSCAFG00000012850	NDUFS2	38:21268000-21281093	220.219	36.9315	-2.57602	-1.54241	0.04265	0.517149
ENSCAFG00000022742	ENSCAFG00000022742	MT-CYB	MT:14182-15322	14260.5	2396.7	-2.57291	-0.612478	0.03965	0.503948
ENSCAFG00000017095	ENSCAFG00000017095	YPEL3	6:18098997-18102115	80.7679	13.5814	-2.57215	-1.59197	0.01175	0.302125
ENSCAFG00000015298	ENSCAFG00000015298	CD38	3:64525664-64579861	13.7701	2.32827	-2.56421	-1.6959	0.01815	0.362053
ENSCAFG00000029297	ENSCAFG00000029297	ANKRD22	26:38608456-38644312	1.86751	0.315805	-2.56401	-1.46594	0.0127	0.310931
ENSCAFG00000007012	ENSCAFG00000007012	SPIC	15:40443149-40453891	12.6489	2.14551	-2.55962	-1.33709	0.01705	0.354287
ENSCAFG00000017874	ENSCAFG00000017874	ICAM4	20:50817414-50818498	7.16539	1.21583	-2.55911	-1.4202	0.01415	0.328851
ENSCAFG00000005564	ENSCAFG00000005564	UCP2	21:24127597-24456253	132.437	22.5791	-2.55225	-1.21603	0.0451	0.528731
ENSCAFG00000014051	ENSCAFG00000014051	ENSCAFG00000014051	X:33268944-33465096	59.7501	10.2006	-2.55028	-1.66449	0.00665	0.231823
ENSCAFG00000016621	ENSCAFG00000016621	UNC5A	4:36490577-36551942	1.90899	0.328307	-2.53969	-1.44482	0.034	0.478482
ENSCAFG00000010298	ENSCAFG00000010298	ADORA1	7:44818-73051	2.62055	0.450713	-2.53959	-1.30437	0.00655	0.230554
ENSCAFG00000005252	ENSCAFG00000005252	TMC6	9:3003235-3014639	5.62178	0.967804	-2.53824	-1.34781	0.02295	0.400415
ENSCAFG00000019166	ENSCAFG00000019166	ROGDI	6:36618702-36623994	32.2974	5.56175	-2.53781	-1.29037	0.02385	0.407869
ENSCAFG00000002061	ENSCAFG00000002061	CD72	11:52171221-52178281	5.9541	1.02647	-2.5362	-1.32505	0.00755	0.248277
ENSCAFG00000023358	ENSCAFG00000023358	SLC22A3	1:49407916-49495146	5.81648	1.00333	-2.53535	-1.47268	0.00365	0.169113
ENSCAFG00000019429	ENSCAFG00000019429	MKNK2	20:56966667-56976512	46.6375	8.06122	-2.53242	-1.31438	0.0252	0.417181
ENSCAFG00000028653	ENSCAFG00000028653	ENSCAFG00000028653	6:46954282-46955934	20.5521	3.56776	-2.52619	-1.34267	0.02235	0.400415
ENSCAFG00000006673	ENSCAFG00000006673	PPP1R3B	16:35378281-35380921	35.1101	6.09706	-2.5257	-1.51888	0.0128	0.310931
ENSCAFG00000002855	ENSCAFG00000002855	ENSCAFG00000002855	1:105702535-105714130	3.5398	0.615061	-2.52487	-1.30335	0.01585	0.343583
ENSCAFG00000013196	ENSCAFG00000013196	TM6SF1	3:54874773-54902547	9.1167	1.58685	-2.52235	-1.58174	0.0093	0.269199
ENSCAFG00000007743	ENSCAFG00000007743	ENSCAFG00000007743	25:21741774-21743218	9.54125	1.66133	-2.52184	-1.436	0.01835	0.363541
ENSCAFG00000012598	ENSCAFG00000012598	SLAMF7	38:21577452-21596349	4.15664	0.730922	-2.50763	-1.11127	0.01975	0.373422
ENSCAFG00000029672	ENSCAFG00000029672	ENSCAFG00000029672	32:15780948-15781290	34.7418	6.11074	-2.50725	-1.34277	0.01665	0.351468
ENSCAFG00000017622	ENSCAFG00000017622	PRKCB	6:21749698-22064315	10.8189	1.90591	-2.505	-1.29457	0.01505	0.336294
ENSCAFG00000019726	ENSCAFG00000019726	GPR157	5:62455881-62475014	9.81702	1.73041	-2.50417	-1.38288	0.0137	0.323579
ENSCAFG00000008979	ENSCAFG00000008979	TMEM150C	32:6467054-6552476	8.3293	1.48052	-2.49209	-1.31678	0.0223	0.400415
ENSCAFG00000002134	ENSCAFG00000002134	IL18RAP	10:40579697-40605807	6.20969	1.10552	-2.4898	-1.36334	0.013	0.312647
ENSCAFG00000001900	ENSCAFG00000001900	FAM189A2	1:88002600-88068021	36.6123	6.52424	-2.48845	-1.56897	0.0054	0.213964
ENSCAFG00000005372	ENSCAFG00000005372	C19orf47	1:113322756-113344313	39.8708	7.11334	-2.48673	-1.48227	0.0082	0.258964
ENSCAFG00000018610	ENSCAFG00000018610	TRIP10	20:53544119-53554270	52.52	9.40387	-2.48154	-1.48494	0.0153	0.338749
ENSCAFG00000011454	ENSCAFG00000011454	SLC7A8	8:3432089-3479207	5.31219	0.952291	-2.47983	-1.27448	0.03245	0.468715
ENSCAFG00000003252	ENSCAFG00000003252	AOAH	14:47893456-48052967	26.5304	4.76489	-2.47713	-1.23096	0.0148	0.336213
ENSCAFG00000004592	ENSCAFG00000004592	TESK2	15:14870730-15013938	5.34472	0.960619	-2.47608	-1.5437	0.01365	0.322924
ENSCAFG00000005330	ENSCAFG00000005330	SH2D4A	16:22143921-22211320	1.85445	0.334159	-2.47238	-1.25929	0.02985	0.450452
ENSCAFG00000002341	ENSCAFG00000002341	HMGCLL1	12:22748728-22899899	1.83807	0.332993	-2.46462	-1.27788	0.0211	0.388808
ENSCAFG00000023925	ENSCAFG00000023925	ENSCAFG00000023925	5:21180080-21180997	26.4286	4.78905	-2.46429	-1.31982	0.01945	0.372016
ENSCAFG00000012675	ENSCAFG00000012675	SELENBP1	17:60409397-60419407	22.3987	4.06061	-2.46364	-1.41911	0.02145	0.391773
ENSCAFG00000018982	ENSCAFG00000018982	MYO5B	7:78671901-79009644	1.40376	0.254892	-2.46134	-1.16038	0.0278	0.434435
ENSCAFG00000007065	ENSCAFG00000007065	ITGB7	27:1985781-1994809	16.5247	3.02688	-2.44873	-1.44524	0.018	0.360547
ENSCAFG00000031397	ENSCAFG00000031397	ENSCAFG00000031397	35:23071317-23116635	5.33182	0.978034	-2.44667	-1.29647	0.01075	0.290852
ENSCAFG00000000876	ENSCAFG00000000876	PARVG	10:21525424-21544702	11.8077	2.17191	-2.44269	-1.34836	0.02245	0.400415
ENSCAFG00000031941	ENSCAFG00000031941	ENSCAFG00000031941	4:33782548-33782929	19.0846	3.51542	-2.44064	-1.32674	0.02645	0.426198
ENSCAFG00000007983	ENSCAFG00000007983	MCTP1	3:14434326-14783216	8.04371	1.48377	-2.43859	-1.29327	0.0275	0.433955
ENSCAFG00000018852	ENSCAFG00000018852	TNFRSF17	6:30840833-30846139	3.209	0.592619	-2.43695	-1.2668	0.0267	0.427377
ENSCAFG00000015091	ENSCAFG00000015091	LGALS12	18:53438050-53446748	10.0971	1.86602	-2.4359	-1.33877	0.0177	0.356508
ENSCAFG00000012329	ENSCAFG00000012329	UQCRC1	20:40507851-40515725	185.069	34.3099	-2.43137	-1.55453	0.0085	0.261159
ENSCAFG00000032192	ENSCAFG00000032192	NEAT1_3	18:51767749-51767908	522.914	97.0208	-2.43021	-1.49414	0.0149	0.336213
ENSCAFG00000030348	ENSCAFG00000030348	ENSCAFG00000030348	16:13795332-13796333	7.55983	1.40641	-2.42634	-1.3029	0.0277	0.434276
ENSCAFG00000000896	ENSCAFG00000000896	DLA-DOA	12:2563190-2568615	2.08003	0.387223	-2.42537	-1.34416	0.02295	0.400415
ENSCAFG00000011650	ENSCAFG00000011650	INPP5D	25:44611669-44732137	14.2735	2.65814	-2.42485	-1.56791	0.0101	0.282216
ENSCAFG00000012666	ENSCAFG00000012666	F11R	38:21451894-21454602	25.5729	4.76318	-2.42462	-1.43212	0.0216	0.394017
ENSCAFG00000012073	ENSCAFG00000012073	LIMK1	6:6264547-6285910	17.0632	3.18959	-2.41945	-1.41691	0.01965	0.372016
ENSCAFG00000007742	ENSCAFG00000007742	TFDP2	23:37764383-37875953	21.4998	4.01913	-2.41937	-1.81956	0.00155	0.100349
ENSCAFG00000016328	ENSCAFG00000016328	GRB7	9:22742720-22751975	0.783611	0.146644	-2.41782	-1.1582	0.01265	0.310931
ENSCAFG00000028667	ENSCAFG00000028667	CBLN3	8:4398100-4402439	1.25195	0.234374	-2.41729	-1.33149	0.0147	0.334662
ENSCAFG00000012286	ENSCAFG00000012286	STRADB	37:10524976-10556935	90.4333	16.9462	-2.41589	-1.59373	0.0166	0.350923
ENSCAFG00000032145	ENSCAFG00000032145	BLCAP	24:26116889-26117150	102.946	19.2954	-2.41556	-1.33427	0.02525	0.417407
ENSCAFG00000005505	ENSCAFG00000005505	PGM2L1	21:23918917-23967850	3.32447	0.623241	-2.41526	-1.28425	0.0201	0.377539
ENSCAFG00000001951	ENSCAFG00000001951	ENSCAFG00000001951	11:51324453-51334380	13.2798	2.49049	-2.41474	-1.50295	0.01225	0.306292
ENSCAFG00000004632	ENSCAFG00000004632	ENSCAFG00000004632	19:24467573-24468556	2.09324	0.39292	-2.41343	-1.16116	0.03385	0.478453
ENSCAFG00000001957	ENSCAFG00000001957	DOCK8	1:89151932-89377994	7.05331	1.32485	-2.41247	-1.40175	0.01775	0.357019
ENSCAFG00000008143	ENSCAFG00000008143	MSRA	25:27609597-28043507	29.3606	5.51862	-2.4115	-1.72919	0.00065	0.0645637
ENSCAFG00000002414	ENSCAFG00000002414	AGMO	14:29862990-30208100	1.65361	0.312016	-2.40593	-1.31334	0.02735	0.433955
ENSCAFG00000019136	ENSCAFG00000019136	CD99L2	X:119002144-119029806	12.839	2.42654	-2.40356	-1.24435	0.0273	0.433955
ENSCAFG00000005348	ENSCAFG00000005348	EHD3	17:24828371-24853315	17.174	3.25581	-2.39914	-1.2524	0.03365	0.477021
ENSCAFG00000020391	ENSCAFG00000020391	CES2	5:82372634-82383682	8.02251	1.5223	-2.3978	-1.23962	0.03555	0.488193
ENSCAFG00000018701	ENSCAFG00000018701	ENSCAFG00000018701	21:36443781-36453120	10.7925	2.05421	-2.39337	-1.22527	0.03685	0.494112
ENSCAFG00000031149	ENSCAFG00000031149	LAX1	38:429056-440129	0.956889	0.183173	-2.38514	-1.19492	0.01055	0.289218
ENSCAFG00000011075	ENSCAFG00000011075	ENSCAFG00000011075	X:1299708-1302597	50.2802	9.6402	-2.38286	-1.46352	0.0056	0.217724
ENSCAFG00000017776	ENSCAFG00000017776	ATG4D	20:50618823-50623948	37.4861	7.19362	-2.38157	-1.42939	0.01895	0.367846
ENSCAFG00000006680	ENSCAFG00000006680	LRIG1	20:24996620-25162787	18.7597	3.60352	-2.38016	-1.3395	0.03975	0.504776
ENSCAFG00000004480	ENSCAFG00000004480	KIAA0226L	22:4879291-4905145	2.81947	0.546952	-2.36594	-1.27193	0.01995	0.375246
ENSCAFG00000007027	ENSCAFG00000007027	FFAR2	1:117198288-117199281	33.6046	6.52627	-2.36433	-1.31701	0.01435	0.330323
ENSCAFG00000018117	ENSCAFG00000018117	CHRDL1	X:83815224-83936750	4.73758	0.924359	-2.35763	-1.39702	0.0044	0.19336
ENSCAFG00000011550	ENSCAFG00000011550	PFKFB2	7:6196658-6220811	13.4853	2.64663	-2.34915	-1.47213	0.003	0.146485
ENSCAFG00000004318	ENSCAFG00000004318	CST7	23:1136078-1144983	7.77704	1.53186	-2.34393	-1.25408	0.02065	0.383931
ENSCAFG00000008731	ENSCAFG00000008731	COQ9	2:58964888-58978469	84.4245	16.6384	-2.34314	-1.59316	0.0129	0.311274
ENSCAFG00000017656	ENSCAFG00000017656	PSTPIP2	7:45175302-45204837	54.1301	10.6768	-2.34196	-1.87659	0.0005	0.0570945
ENSCAFG00000018703	ENSCAFG00000018703	SASH3	X:100989556-101003177	15.3516	3.0297	-2.34114	-1.4189	0.01765	0.356508
ENSCAFG00000016881	ENSCAFG00000016881	ITGAM	6:16940977-16996535	17.1939	3.40797	-2.33492	-1.44987	0.00695	0.23715
ENSCAFG00000005174	ENSCAFG00000005174	ENSCAFG00000005174	16:19806374-19847935	11.1562	2.21389	-2.33319	-1.23221	0.0361	0.49017
ENSCAFG00000019919	ENSCAFG00000019919	IRF8	5:66788722-66808896	17.4107	3.45621	-2.33271	-1.50712	0.01035	0.286442
ENSCAFG00000004531	ENSCAFG00000004531	SLC25A30	22:5638665-5661019	13.2302	2.62692	-2.33239	-1.33378	0.0253	0.417407
ENSCAFG00000004875	ENSCAFG00000004875	IPO13	15:16293237-16313212	58.2152	11.5774	-2.33009	-1.44736	0.0139	0.325888
ENSCAFG00000007945	ENSCAFG00000007945	PROCR	24:24184439-24187910	9.15943	1.83125	-2.32243	-1.14409	0.0346	0.480622
ENSCAFG00000016761	ENSCAFG00000016761	CPEB4	4:38608259-38664821	13.5065	2.70745	-2.31865	-1.69768	0.00115	0.0850883
ENSCAFG00000009661	ENSCAFG00000009661	PIK3C2B	38:976121-1016314	7.08031	1.42075	-2.31716	-1.64509	0.0028	0.140504
ENSCAFG00000004436	ENSCAFG00000004436	RB1	22:3063450-3206499	33.5579	6.75186	-2.3133	-1.56659	0.02165	0.394433
ENSCAFG00000007340	ENSCAFG00000007340	ENSCAFG00000007340	20:32185535-32191199	120.89	24.3814	-2.30985	-1.39044	0.02195	0.396412
ENSCAFG00000003600	ENSCAFG00000003600	BVES	12:62542268-62579545	27.2361	5.49902	-2.30827	-1.39931	0.0026	0.131836
ENSCAFG00000015045	ENSCAFG00000015045	PINK1	2:78277122-78286467	154.334	31.2479	-2.30423	-1.4323	0.0101	0.282216
ENSCAFG00000019529	ENSCAFG00000019529	NDUFS7	20:57443323-57448778	189.045	38.3409	-2.30177	-1.44358	0.012	0.304771
ENSCAFG00000009181	ENSCAFG00000009181	RAPGEF3	27:6993269-7015734	8.41439	1.7177	-2.29238	-1.45865	0.00885	0.266669
ENSCAFG00000012591	ENSCAFG00000012591	NDUFA10	25:49920991-49968979	171.841	35.0968	-2.29166	-1.46996	0.0188	0.367846
ENSCAFG00000012805	ENSCAFG00000012805	SLC25A12	36:16185907-16287711	72.6534	14.8686	-2.28876	-1.47246	0.0105	0.288392
ENSCAFG00000004973	ENSCAFG00000004973	CELF2	2:25009275-25164128	6.03572	1.2367	-2.28703	-1.22611	0.03965	0.503948
ENSCAFG00000009928	ENSCAFG00000009928	XPO7	25:35238316-35277892	49.1956	10.0874	-2.28598	-1.46231	0.01215	0.306292
ENSCAFG00000012802	ENSCAFG00000012802	CD3E	5:15403641-15415551	9.46852	1.94278	-2.28502	-1.26021	0.0173	0.35637
ENSCAFG00000020179	ENSCAFG00000020179	TGFBR3	6:57047785-57220335	13.9654	2.8669	-2.28429	-1.63701	0.0048	0.201532
ENSCAFG00000011241	ENSCAFG00000011241	SLCO3A1	3:47927107-48233666	16.4983	3.41285	-2.27327	-1.41157	0.0179	0.35904
ENSCAFG00000000212	ENSCAFG00000000212	SLC2A12	1:26940774-26994070	3.86067	0.800418	-2.27003	-1.19876	0.042	0.514351
ENSCAFG00000010369	ENSCAFG00000010369	ADC	2:68285250-68323788	4.23037	0.878433	-2.26778	-1.34102	0.02045	0.381632
ENSCAFG00000016865	ENSCAFG00000016865	PYCARD	6:17049736-17050084	28.5991	5.94326	-2.26665	-1.28948	0.02955	0.449197
ENSCAFG00000004627	ENSCAFG00000004627	MAPRE3	17:20971459-21026759	27.4001	5.69791	-2.26568	-1.14685	0.0482	0.548232
ENSCAFG00000001965	ENSCAFG00000001965	DNAJB5	11:51587294-51595718	9.016	1.8756	-2.26513	-1.27159	0.03105	0.459008
ENSCAFG00000029004	ENSCAFG00000029004	ENSCAFG00000029004	16:6408686-6416832	29.6251	6.20474	-2.25538	-1.27891	0.03285	0.470277
ENSCAFG00000008918	ENSCAFG00000008918	EBF2	25:31478348-31671089	1.90627	0.399328	-2.25511	-1.2062	0.03605	0.49017
ENSCAFG00000032530	ENSCAFG00000032530	RGS18	38:6725372-6743512	19.5387	4.10277	-2.25166	-1.30474	0.02455	0.413743
ENSCAFG00000023783	ENSCAFG00000023783	ZBP1	24:42578658-42589611	2.94685	0.618911	-2.25137	-1.18714	0.02285	0.400415
ENSCAFG00000006224	ENSCAFG00000006224	ZNF703	16:27669461-27673808	13.2381	2.79291	-2.24486	-1.40855	0.0157	0.343411
ENSCAFG00000020052	ENSCAFG00000020052	FRRS1	6:50170722-50219026	5.57768	1.17747	-2.24397	-1.63724	0.00185	0.112726
ENSCAFG00000004082	ENSCAFG00000004082	ABTB1	20:1716678-1761613	31.3438	6.63259	-2.24054	-1.33348	0.02325	0.402833
ENSCAFG00000015462	ENSCAFG00000015462	USHBP1	20:45477591-45486474	4.43406	0.938745	-2.23982	-1.27455	0.00635	0.230219
ENSCAFG00000008016	ENSCAFG00000008016	UQCC1	24:24286527-24381687	73.4423	15.5699	-2.23785	-1.40337	0.02075	0.384804
ENSCAFG00000014237	ENSCAFG00000014237	L2HGDH	8:26723377-26760984	13.7423	2.91727	-2.23594	-1.28133	0.02605	0.423992
ENSCAFG00000013463	ENSCAFG00000013463	EHBP1L1	18:51614464-51630315	53.1141	11.3181	-2.23047	-1.62606	0.00375	0.173193
ENSCAFG00000014463	ENSCAFG00000014463	PTPN6	27:38084523-38096803	29.5972	6.3109	-2.22954	-1.42097	0.0172	0.354814
ENSCAFG00000023139	ENSCAFG00000023139	NFE2L1	9:24346584-24355639	121.849	26.0003	-2.22849	-1.35148	0.00625	0.228883
ENSCAFG00000019771	ENSCAFG00000019771	ENSCAFG00000019771	6:41066860-41068310	25.0357	5.34307	-2.22825	-1.66789	0.0025	0.129946
ENSCAFG00000014108	ENSCAFG00000014108	OSBPL1A	7:64015958-64222082	33.172	7.08799	-2.22652	-1.42187	0.0158	0.343583
ENSCAFG00000006007	ENSCAFG00000006007	NDUFS8	21:26709458-26710169	86.8087	18.6435	-2.21917	-1.27448	0.0297	0.450452
ENSCAFG00000005158	ENSCAFG00000005158	UBE3C	16:19590185-19723950	17.6798	3.80587	-2.2158	-1.66175	0.0051	0.207171
ENSCAFG00000003807	ENSCAFG00000003807	KLF15	20:513563-523395	4.92275	1.06145	-2.21343	-1.19473	0.0384	0.498547
ENSCAFG00000016163	ENSCAFG00000016163	CHURC1	8:39301104-39315830	58.5903	12.7021	-2.20559	-1.21304	0.0472	0.542389
ENSCAFG00000005895	ENSCAFG00000005895	STIM1	21:26394940-26593372	42.2016	9.16	-2.20388	-1.2766	0.03585	0.489545
ENSCAFG00000025131	ENSCAFG00000025131	ENSCAFG00000025131	33:17333549-17357306	4.85729	1.05857	-2.19804	-1.25689	0.03275	0.470025
ENSCAFG00000010736	ENSCAFG00000010736	KCNJ2	9:16474438-16475722	4.69664	1.02602	-2.19458	-1.19492	0.0239	0.408242
ENSCAFG00000007778	ENSCAFG00000007778	BIN2	27:3563156-3598905	33.0588	7.28228	-2.18257	-1.4297	0.00805	0.256574
ENSCAFG00000009881	ENSCAFG00000009881	ALAS1	20:37550864-37566438	47.9282	10.5644	-2.18166	-1.29117	0.02765	0.433961
ENSCAFG00000031559	ENSCAFG00000031559	PLEKHJ1	20:56801544-56801981	27.3234	6.04503	-2.17632	-1.22329	0.03425	0.479897
ENSCAFG00000007222	ENSCAFG00000007222	XPO4	25:17230030-17348004	22.8293	5.05418	-2.17534	-1.40638	0.01505	0.336294
ENSCAFG00000004038	ENSCAFG00000004038	HIPK2	16:9090726-9244272	5.23404	1.16234	-2.1709	-1.29822	0.029	0.445035
ENSCAFG00000013102	ENSCAFG00000013102	GLUL	7:15732454-15740241	92.939	20.6639	-2.16917	-1.62903	0.0153	0.338749
ENSCAFG00000005605	ENSCAFG00000005605	RELT	21:24835302-24844075	8.37369	1.86747	-2.16478	-1.55343	0.00195	0.115897
ENSCAFG00000016901	ENSCAFG00000016901	ALDH6A1	8:47236891-47325504	41.5974	9.28639	-2.1633	-1.29411	0.03625	0.490389
ENSCAFG00000006409	ENSCAFG00000006409	SH3RF2	2:40369106-40499810	5.28258	1.18004	-2.1624	-1.1973	0.02415	0.410578
ENSCAFG00000015905	ENSCAFG00000015905	ARRB2	5:31830845-31839014	30.0589	6.73591	-2.15785	-1.52101	0.02275	0.400415
ENSCAFG00000025113	ENSCAFG00000025113	CLEC12A	27:36040313-36051214	11.0488	2.47593	-2.15784	-1.15882	0.0376	0.496608
ENSCAFG00000000665	ENSCAFG00000000665	TAGAP	1:48382146-48392234	8.61846	1.9314	-2.15779	-1.28648	0.02125	0.390016
ENSCAFG00000018680	ENSCAFG00000018680	RAB12	7:74782218-74791602	121.531	27.3078	-2.15393	-1.40176	0.0237	0.406742
ENSCAFG00000012525	ENSCAFG00000012525	MUC13	33:27925836-27957535	8.21263	1.84967	-2.15057	-1.33137	0.02215	0.39903
ENSCAFG00000015383	ENSCAFG00000015383	TNFSF10	34:36718784-36735089	50.0793	11.3408	-2.1427	-1.27277	0.03385	0.478453
ENSCAFG00000031290	ENSCAFG00000031290	C1QA	2:76667675-76670143	145.669	33.0049	-2.14194	-1.47559	0.01435	0.330323
ENSCAFG00000020092	ENSCAFG00000020092	ZNRF1	5:75596713-75698221	31.067	7.06299	-2.13703	-1.27491	0.0266	0.426718
ENSCAFG00000010464	ENSCAFG00000010464	MTR	4:3224195-3327714	8.07909	1.84148	-2.13333	-1.27342	0.02635	0.426006
ENSCAFG00000013152	ENSCAFG00000013152	D2HGDH	25:51562657-51581007	14.2281	3.25657	-2.12731	-0.990878	0.02705	0.43155
ENSCAFG00000006445	ENSCAFG00000006445	EIF4E3	20:20299118-20340090	13.2647	3.04002	-2.12544	-1.1865	0.0421	0.514351
ENSCAFG00000016121	ENSCAFG00000016121	SYT7	18:54862764-54921367	2.14972	0.492917	-2.12474	-1.14741	0.038	0.49822
ENSCAFG00000029797	ENSCAFG00000029797	SIX1	8:35673584-35679988	23.8305	5.47029	-2.12312	-1.36805	0.02085	0.385672
ENSCAFG00000003210	ENSCAFG00000003210	FHL3	15:4582895-4590989	185.182	42.5867	-2.12047	-1.33708	0.01905	0.367846
ENSCAFG00000013951	ENSCAFG00000013951	TM7SF2	18:52079565-52083602	3.25691	0.754343	-2.11021	-1.05825	0.02285	0.400415
ENSCAFG00000009133	ENSCAFG00000009133	AGPAT9	32:7355028-7415574	56.1076	13.0253	-2.10688	-1.28423	0.00515	0.208618
ENSCAFG00000009649	ENSCAFG00000009649	PLEKHA6	38:795316-838810	2.18076	0.50634	-2.10665	-1.48398	0.0198	0.37388
ENSCAFG00000011636	ENSCAFG00000011636	C4orf32	32:31989840-32029631	2.13554	0.497069	-2.10308	-1.06034	0.02915	0.446864
ENSCAFG00000017425	ENSCAFG00000017425	CUEDC1	9:32562173-32610608	55.3656	12.8916	-2.10255	-1.13117	0.01685	0.35312
ENSCAFG00000032614	ENSCAFG00000032614	ENSCAFG00000032614	12:9934947-9947254	7.99519	1.86262	-2.1018	-1.2145	0.03675	0.493471
ENSCAFG00000019971	ENSCAFG00000019971	ENSCAFG00000019971	5:68385617-68399965	51.3111	11.9687	-2.1	-1.51981	0.005	0.205411
ENSCAFG00000005428	ENSCAFG00000005428	DYRK1B	1:113644880-113652076	23.9735	5.59709	-2.09869	-1.29004	0.0246	0.413743
ENSCAFG00000004829	ENSCAFG00000004829	LECT1	22:9746295-9765774	23.3645	5.46375	-2.09635	-1.15393	0.02775	0.434435
ENSCAFG00000006941	ENSCAFG00000006941	CAT	18:33383004-33422447	210.544	49.3186	-2.09392	-1.3103	0.0199	0.374792
ENSCAFG00000016720	ENSCAFG00000016720	STARD8	X:53128301-53211164	5.02221	1.17808	-2.09189	-1.29198	0.02555	0.418674
ENSCAFG00000019103	ENSCAFG00000019103	TMEM185A	X:117951802-117966408	32.8384	7.71362	-2.0899	-1.24866	0.00925	0.269199
ENSCAFG00000012970	ENSCAFG00000012970	MLXIPL	6:6633049-6652557	1.57247	0.369617	-2.08893	-1.19296	0.01145	0.299185
ENSCAFG00000010064	ENSCAFG00000010064	CMBL	34:4008015-4032307	92.194	21.6856	-2.08794	-1.21962	0.00835	0.259297
ENSCAFG00000010678	ENSCAFG00000010678	ENSCAFG00000010678	7:7784056-7785056	18.3912	4.32735	-2.08746	-1.13551	0.0498	0.553672
ENSCAFG00000007534	ENSCAFG00000007534	EXOC6	28:7207212-7414871	15.0968	3.55718	-2.08544	-1.50776	0.01585	0.343583
ENSCAFG00000011083	ENSCAFG00000011083	NDUFS8	18:49796595-49799675	128.202	30.3442	-2.07893	-1.20614	0.0383	0.498547
ENSCAFG00000000430	ENSCAFG00000000430	ESR1	1:42081315-42368689	2.68529	0.63561	-2.07887	-1.2858	0.02765	0.433961
ENSCAFG00000010453	ENSCAFG00000010453	TARSL2	3:39346504-39420252	11.434	2.71806	-2.07268	-1.22777	0.0388	0.49947
ENSCAFG00000019237	ENSCAFG00000019237	ADCY9	6:37213155-37335095	21.1029	5.01746	-2.07242	-1.41122	0.0178	0.357529
ENSCAFG00000032344	ENSCAFG00000032344	C1QB	2:76649362-76655660	93.3602	22.2401	-2.06964	-1.41363	0.01635	0.349201
ENSCAFG00000029941	ENSCAFG00000029941	UBE2G1	5:30332134-30432138	53.4847	12.7577	-2.06776	-1.40784	0.0162	0.348564
ENSCAFG00000013602	ENSCAFG00000013602	PBLD	4:19515054-19558326	3.93781	0.941317	-2.06464	-1.05841	0.0237	0.406742
ENSCAFG00000023582	ENSCAFG00000023582	SERPINB10	1:13233352-13256253	45.4539	10.9713	-2.05067	-1.30172	0.01865	0.366977
ENSCAFG00000015522	ENSCAFG00000015522	TEAD4	27:41749045-41782824	25.6057	6.18608	-2.04937	-1.21282	0.04145	0.514128
ENSCAFG00000015023	ENSCAFG00000015023	ENSCAFG00000015023	5:28728825-28729676	65.164	15.749	-2.04881	-1.30301	0.0303	0.454216
ENSCAFG00000017140	ENSCAFG00000017140	TOB1	9:26736837-26740213	84.4197	20.4291	-2.04695	-1.26972	0.0078	0.251368
ENSCAFG00000000165	ENSCAFG00000000165	TNFAIP8	11:8648218-8684374	31.7603	7.72987	-2.03871	-1.16021	0.04655	0.538761
ENSCAFG00000017231	ENSCAFG00000017231	ENSCAFG00000017231	X:59085528-59086378	112.274	27.3675	-2.03649	-1.21316	0.03755	0.496399
ENSCAFG00000007662	ENSCAFG00000007662	ACSL1	16:45735581-45806294	72.5489	17.6975	-2.0354	-1.19958	0.0441	0.525236
ENSCAFG00000012192	ENSCAFG00000012192	WDTC1	2:72949524-72995014	49.3043	12.0364	-2.03431	-1.22258	0.04175	0.514351
ENSCAFG00000001343	ENSCAFG00000001343	FKBP5	12:4727911-4827214	51.1108	12.5406	-2.02702	-1.16082	0.04675	0.539784
ENSCAFG00000004711	ENSCAFG00000004711	KCTD2	9:5420191-5432803	20.5741	5.04949	-2.02662	-1.14646	0.0421	0.514351
ENSCAFG00000004217	ENSCAFG00000004217	ATPAF1	15:13800658-13829627	14.4253	3.54582	-2.02441	-1.25461	0.03	0.451776
ENSCAFG00000016883	ENSCAFG00000016883	ITGAX	6:16898142-16927503	14.2427	3.50384	-2.02322	-1.30348	0.02335	0.404083
ENSCAFG00000011029	ENSCAFG00000011029	COX17	33:23305118-23313022	238.54	58.7391	-2.02184	-1.53346	0.0051	0.207171
ENSCAFG00000012932	ENSCAFG00000012932	RHOBTB1	4:12973640-13009649	28.7009	7.06982	-2.02135	-1.29322	0.02655	0.426718
ENSCAFG00000017973	ENSCAFG00000017973	MPI	30:37932185-37940482	25.6934	6.33902	-2.01906	-1.46613	0.00625	0.228883
ENSCAFG00000007637	ENSCAFG00000007637	ACSS2	24:23928669-23972633	49.858	12.3049	-2.01859	-1.50388	0.02545	0.418674
ENSCAFG00000010928	ENSCAFG00000010928	ACSL5	28:23453391-23478813	13.8946	3.43529	-2.01602	-1.40857	0.01465	0.334048
ENSCAFG00000011559	ENSCAFG00000011559	HCLS1	33:24901443-24925744	61.8637	15.3033	-2.01525	-1.22875	0.0334	0.475802
ENSCAFG00000023156	ENSCAFG00000023156	CERS1	20:44223533-44224143	23.9632	5.94841	-2.01024	-1.12823	0.0478	0.547116
ENSCAFG00000024323	ENSCAFG00000024323	ENSCAFG00000024323	X:51925722-51926724	572.718	142.249	-2.00941	-1.19339	0.01185	0.30362
ENSCAFG00000010161	ENSCAFG00000010161	LPL	25:37079872-37103255	94.6264	23.543	-2.00694	-1.33973	0.0268	0.428033
ENSCAFG00000013830	ENSCAFG00000013830	CAPN1	18:51984019-52010113	52.5646	13.0791	-2.00683	-1.46037	0.0087	0.264502
ENSCAFG00000019910	ENSCAFG00000019910	FBXO31	5:65703589-65730828	29.4791	7.33639	-2.00655	-1.30197	0.0319	0.464789
ENSCAFG00000009276	ENSCAFG00000009276	SERPINB1	35:3147427-3153915	171.431	42.666	-2.00647	-1.29881	0.03105	0.459008
ENSCAFG00000009182	ENSCAFG00000009182	CPOX	33:5445855-5459137	88.5685	22.1232	-2.00124	-1.27165	0.0289	0.444441
ENSCAFG00000017009	ENSCAFG00000017009	NFIX	20:49117395-49186623	40.5851	10.1426	-2.00052	-1.18134	0.04145	0.514128
ENSCAFG00000020007	ENSCAFG00000020007	CDC14A	6:49495644-49671663	13.8856	3.48038	-1.99627	-1.15553	0.04975	0.553672
ENSCAFG00000014639	ENSCAFG00000014639	C1QC	2:76659986-76664962	151.928	38.1026	-1.99542	-1.35542	0.02045	0.381632
ENSCAFG00000023922	ENSCAFG00000023922	AQP3	11:50517044-50523747	3.35944	0.845577	-1.99021	-1.11777	0.0431	0.519133
ENSCAFG00000011109	ENSCAFG00000011109	NDUFV1	18:49874741-49888561	119.037	30.0335	-1.98677	-1.18925	0.01485	0.336213
ENSCAFG00000002152	ENSCAFG00000002152	IL1R2	10:40965453-41003665	6.0488	1.53099	-1.98219	-1.2315	0.02875	0.443074
ENSCAFG00000019204	ENSCAFG00000019204	CDIP1	6:36876757-36880000	46.5667	11.7878	-1.98201	-1.459	0.0067	0.232448
ENSCAFG00000012342	ENSCAFG00000012342	HMBS	5:14767914-14775082	117.912	29.9708	-1.97609	-1.50881	0.0022	0.123183
ENSCAFG00000007948	ENSCAFG00000007948	FDFT1	25:26057496-26093582	25.3728	6.4591	-1.97388	-1.40885	0.00715	0.240022
ENSCAFG00000007450	ENSCAFG00000007450	RMND5A	17:38409783-38472455	43.8695	11.1752	-1.97292	-1.24106	0.03885	0.49947
ENSCAFG00000010024	ENSCAFG00000010024	DOK2	25:35334348-35339245	13.067	3.3372	-1.96922	-1.41957	0.00435	0.192328
ENSCAFG00000009075	ENSCAFG00000009075	C15orf52	30:7513964-7523086	13.0041	3.32229	-1.96872	-1.22628	0.03205	0.464789
ENSCAFG00000025589	ENSCAFG00000025589	ENSCAFG00000025589	27:25712822-25713825	185.596	47.4353	-1.96813	-1.18562	0.0494	0.553469
ENSCAFG00000008869	ENSCAFG00000008869	TGM2	24:26632986-26662822	14.1883	3.65543	-1.95659	-1.43767	0.0075	0.248277
ENSCAFG00000008901	ENSCAFG00000008901	BPI	24:26774176-26801096	167.319	43.2459	-1.95197	-1.17111	0.01895	0.367846
ENSCAFG00000015603	ENSCAFG00000015603	PPM1A	8:35336139-35377532	83.8463	21.6977	-1.9502	-1.42719	0.00945	0.271374
ENSCAFG00000002931	ENSCAFG00000002931	DCK	13:60206635-60238123	43.8499	11.365	-1.94798	-1.24445	0.02435	0.412528
ENSCAFG00000031965	ENSCAFG00000031965	FGF1	2:37467134-37489065	5.37032	1.39212	-1.94773	-1.12531	0.0419	0.514351
ENSCAFG00000023467	ENSCAFG00000023467	ACOT6	8:46905441-46911577	7.5995	1.97061	-1.94726	-1.16197	0.04075	0.512094
ENSCAFG00000008269	ENSCAFG00000008269	IL17RB	20:36136140-36149352	10.3334	2.68471	-1.94448	-1.37136	0.01905	0.367846
ENSCAFG00000010446	ENSCAFG00000010446	ACADS	26:16572207-16584811	50.3244	13.0872	-1.94311	-1.21725	0.02415	0.410578
ENSCAFG00000002110	ENSCAFG00000002110	PPP1R9A	14:20251684-20557208	1.07674	0.280566	-1.94026	-1.01651	0.0387	0.49947
ENSCAFG00000013250	ENSCAFG00000013250	RGS5	38:19683201-19725518	29.1741	7.62014	-1.9368	-1.1734	0.01705	0.354287
ENSCAFG00000012928	ENSCAFG00000012928	LIMD2	9:11680728-11681458	187.898	49.0856	-1.93657	-1.14934	0.04875	0.551031
ENSCAFG00000020252	ENSCAFG00000020252	NQO1	5:79985473-79989648	104.383	27.3005	-1.93488	-1.46542	0.00975	0.276161
ENSCAFG00000024753	ENSCAFG00000024753	TRIM26	35:26387778-26394245	28.9163	7.56483	-1.9345	-1.39481	0.0064	0.230389
ENSCAFG00000023309	ENSCAFG00000023309	TWF2	20:37529464-37539541	63.6103	16.675	-1.93158	-1.44407	0.01175	0.302125
ENSCAFG00000015088	ENSCAFG00000015088	ARRDC2	20:44930297-44934811	17.9645	4.71003	-1.93134	-1.42521	0.00755	0.248277
ENSCAFG00000018965	ENSCAFG00000018965	SSH2	9:43731573-43885633	8.07839	2.1243	-1.92708	-1.47403	0.02655	0.426718
ENSCAFG00000001930	ENSCAFG00000001930	PGM5	1:88825325-88994735	29.8601	7.86427	-1.92484	-1.21837	0.0257	0.420182
ENSCAFG00000010281	ENSCAFG00000010281	MAPKAPK3	20:38732730-38758494	36.9143	9.72237	-1.9248	-1.13607	0.0453	0.530218
ENSCAFG00000009379	ENSCAFG00000009379	CRY2	18:43536861-43574313	12.199	3.2137	-1.92446	-1.19761	0.0391	0.500908
ENSCAFG00000015250	ENSCAFG00000015250	SPNS3	5:30463875-30493659	3.36964	0.887764	-1.92435	-0.980125	0.04595	0.534805
ENSCAFG00000015320	ENSCAFG00000015320	ENSCAFG00000015320	27:40176226-40217187	236.961	62.4324	-1.92428	-1.25169	0.02855	0.44187
ENSCAFG00000004137	ENSCAFG00000004137	AMOTL1	21:6115198-6256258	14.7616	3.90029	-1.9202	-1.12508	0.04945	0.553469
ENSCAFG00000006379	ENSCAFG00000006379	N4BP2L1	25:7727796-7731647	16.9274	4.47602	-1.91908	-1.18523	0.03205	0.464789
ENSCAFG00000030171	ENSCAFG00000030171	NDUFA8	9:60375863-60419353	207.41	54.9687	-1.91581	-1.11598	0.0169	0.353656
ENSCAFG00000009190	ENSCAFG00000009190	ST3GAL6	33:5583184-5627425	43.0944	11.4344	-1.91412	-1.24987	0.03035	0.454216
ENSCAFG00000017001	ENSCAFG00000017001	ENSCAFG00000017001	5:32975857-32978224	6.58863	1.74832	-1.91401	-1.18574	0.0306	0.456075
ENSCAFG00000003952	ENSCAFG00000003952	PRKAR2B	18:13376580-13468040	31.0314	8.23655	-1.91361	-1.15275	0.0499	0.553672
ENSCAFG00000007695	ENSCAFG00000007695	SLMAP	20:32592251-32738487	27.518	7.31753	-1.91095	-1.20887	0.0374	0.496191
ENSCAFG00000004254	ENSCAFG00000004254	FAAH	15:14023400-14040870	6.61708	1.76384	-1.90748	-1.16942	0.042	0.514351
ENSCAFG00000012866	ENSCAFG00000012866	UROS	28:34950590-34983571	20.7572	5.53391	-1.90724	-1.41327	0.014	0.325888
ENSCAFG00000011147	ENSCAFG00000011147	ESAM	5:9658893-9673068	16.1925	4.32569	-1.90432	-1.17376	0.03835	0.498547
ENSCAFG00000006612	ENSCAFG00000006612	SUCLG2	20:23915134-24182866	107.607	28.7572	-1.90378	-1.33587	0.01145	0.299185
ENSCAFG00000000535	ENSCAFG00000000535	MYCT1	1:42886755-42908968	16.487	4.4111	-1.90212	-1.11158	0.0058	0.223108
ENSCAFG00000012420	ENSCAFG00000012420	MTMR3	26:23133138-23185614	16.7534	4.51377	-1.89204	-1.40187	0.0124	0.307919
ENSCAFG00000002091	ENSCAFG00000002091	RCL1	1:93144080-93204379	53.8005	14.5007	-1.89149	-1.37238	0.01065	0.290313
ENSCAFG00000018533	ENSCAFG00000018533	ENSCAFG00000018533	5:42884537-42885901	1.86918	0.504737	-1.8888	-0.97691	0.0481	0.547524
ENSCAFG00000018590	ENSCAFG00000018590	VAV1	20:53482497-53531224	12.3356	3.3356	-1.88681	-1.10356	0.0489	0.551437
ENSCAFG00000001522	ENSCAFG00000001522	NCF4	10:27592581-27615512	5.51816	1.49238	-1.88657	-1.10678	0.048	0.547525
ENSCAFG00000031802	ENSCAFG00000031802	ISPD	14:30694609-30989585	20.2217	5.47204	-1.88576	-1.26657	0.0227	0.400415
ENSCAFG00000009343	ENSCAFG00000009343	SLC40A1	37:307950-328759	66.6702	18.0587	-1.88435	-1.13237	0.04625	0.536574
ENSCAFG00000001360	ENSCAFG00000001360	CBX7	10:25876019-25896346	12.6159	3.41917	-1.88352	-1.39455	0.0138	0.324882
ENSCAFG00000030839	ENSCAFG00000030839	PNRC1	12:48340096-48347220	31.8724	8.65403	-1.88087	-1.45413	0.0032	0.152653
ENSCAFG00000017669	ENSCAFG00000017669	BTK	X:75271379-75302763	15.7859	4.30579	-1.87428	-1.14162	0.04445	0.526645
ENSCAFG00000003384	ENSCAFG00000003384	STK40	15:5894930-5932762	26.3092	7.1787	-1.87377	-1.40454	0.01025	0.285308
ENSCAFG00000017756	ENSCAFG00000017756	UQCRC2	6:23631896-23653837	184.545	50.4707	-1.87045	-1.16399	0.02275	0.400415
ENSCAFG00000006576	ENSCAFG00000006576	WDFY4	28:614394-900471	4.32373	1.1826	-1.87031	-1.18519	0.03605	0.49017
ENSCAFG00000015159	ENSCAFG00000015159	JAK3	20:45051134-45070414	3.8529	1.05755	-1.86522	-1.14674	0.0454	0.53096
ENSCAFG00000006255	ENSCAFG00000006255	NBEA	25:4856695-5537025	3.45975	0.950644	-1.86369	-1.38417	0.0089	0.266669
ENSCAFG00000009553	ENSCAFG00000009553	EFCAB4A	18:45190639-45195303	3.23844	0.891222	-1.86144	-1.09547	0.02255	0.400415
ENSCAFG00000018303	ENSCAFG00000018303	AFAP1L1	4:59616771-59649810	14.0985	3.89016	-1.85763	-1.13716	0.0467	0.539636
ENSCAFG00000019408	ENSCAFG00000019408	ARHGAP4	X:121752779-121772153	7.07132	1.95363	-1.85582	-1.1453	0.04365	0.522719
ENSCAFG00000019194	ENSCAFG00000019194	SLC43A2	9:45736527-45776675	14.3006	3.95663	-1.85373	-1.3314	0.0085	0.261159
ENSCAFG00000007408	ENSCAFG00000007408	THNSL2	17:38195472-38212806	3.37154	0.933806	-1.85221	-1.1265	0.0431	0.519133
ENSCAFG00000019712	ENSCAFG00000019712	UBAC1	9:49423569-49446903	51.2822	14.2108	-1.85147	-1.18543	0.0394	0.502728
ENSCAFG00000031719	ENSCAFG00000031719	CD3D	5:15392773-15399427	1.80337	0.499794	-1.85129	-0.942604	0.03375	0.477971
ENSCAFG00000010767	ENSCAFG00000010767	ESRRG	38:11821541-12045679	2.71907	0.754072	-1.85034	-1.08969	0.0429	0.518879
ENSCAFG00000010470	ENSCAFG00000010470	GCA	36:7749344-7778968	15.0428	4.17182	-1.85032	-1.15146	0.03785	0.49822
ENSCAFG00000005338	ENSCAFG00000005338	BLVRB	1:113244297-113258072	91.5965	25.4382	-1.8483	-1.18662	0.0406	0.51128
ENSCAFG00000012293	ENSCAFG00000012293	ADCY4	8:4288784-4303692	9.84119	2.73984	-1.84474	-1.37151	0.02185	0.395591
ENSCAFG00000015077	ENSCAFG00000015077	GAPDH	27:38468918-38472375	599.837	167.26	-1.84248	-1.07402	0.01715	0.354287
ENSCAFG00000003897	ENSCAFG00000003897	RNF11	15:9958452-9979111	111.373	31.0734	-1.84165	-1.37287	0.01585	0.343583
ENSCAFG00000009851	ENSCAFG00000009851	TRIM45	17:54498575-54507672	14.3374	4.00064	-1.84148	-1.35136	0.01045	0.287563
ENSCAFG00000010268	ENSCAFG00000010268	MRS2	35:22460373-22491515	14.738	4.11395	-1.84095	-1.09566	0.0483	0.548923
ENSCAFG00000009762	ENSCAFG00000009762	ACAD8	5:976141-989699	51.5058	14.4346	-1.83521	-1.13695	0.04915	0.552966
ENSCAFG00000018651	ENSCAFG00000018651	ENSCAFG00000018651	X:97958834-97960261	136.184	38.3236	-1.82926	-1.17724	0.02285	0.400415
ENSCAFG00000005437	ENSCAFG00000005437	SLCO2B1	21:23345709-23393624	7.59641	2.13828	-1.82887	-1.37028	0.0154	0.340443
ENSCAFG00000007052	ENSCAFG00000007052	MALL	17:35035853-35065259	4.16037	1.17561	-1.8233	-1.14017	0.0362	0.49017
ENSCAFG00000000360	ENSCAFG00000000360	SQSTM1	11:1859798-1869639	131.195	37.0865	-1.82275	-1.10012	0.031	0.459008
ENSCAFG00000006091	ENSCAFG00000006091	KITLG	15:29587866-29672329	13.3288	3.77222	-1.82106	-1.32217	0.0205	0.381632
ENSCAFG00000003407	ENSCAFG00000003407	ADD2	10:69058266-69098786	7.36354	2.08467	-1.82058	-1.09832	0.0495	0.553469
ENSCAFG00000025332	ENSCAFG00000025332	ENSCAFG00000025332	18:49950936-49953881	70.9919	20.1097	-1.81976	-1.37249	0.0143	0.330323
ENSCAFG00000009390	ENSCAFG00000009390	PPP3CC	25:34734469-34838962	15.4216	4.37262	-1.81838	-1.13425	0.0463	0.536725
ENSCAFG00000019490	ENSCAFG00000019490	HAGH	6:39084391-39105468	97.7262	27.7501	-1.81625	-1.2588	0.02645	0.426198
ENSCAFG00000012621	ENSCAFG00000012621	LY9	38:21522362-21554777	10.3834	2.95578	-1.81267	-1.15219	0.04105	0.512754
ENSCAFG00000010821	ENSCAFG00000010821	TMTC1	27:18252465-18516986	11.9944	3.43159	-1.80541	-1.10377	0.04715	0.542244
ENSCAFG00000017135	ENSCAFG00000017135	APOBR	6:18244105-18253679	30.2046	8.6658	-1.80136	-1.15979	0.045	0.528413
ENSCAFG00000009009	ENSCAFG00000009009	DECR1	29:35495328-35547411	13.5219	3.88174	-1.80052	-1.3207	0.01175	0.302125
ENSCAFG00000016305	ENSCAFG00000016305	GPHN	8:40586076-41204050	22.6432	6.50187	-1.80015	-1.17879	0.03175	0.464789
ENSCAFG00000003930	ENSCAFG00000003930	NDUFB2	16:8331272-8341237	403.524	116.179	-1.7963	-1.3549	0.01365	0.322924
ENSCAFG00000004646	ENSCAFG00000004646	UROD	15:15110473-15317085	35.0576	10.0961	-1.79593	-1.16604	0.0434	0.520585
ENSCAFG00000006241	ENSCAFG00000006241	RNF14	2:36911397-36928869	42.7823	12.3232	-1.79563	-1.40037	0.0056	0.217724
ENSCAFG00000018641	ENSCAFG00000018641	LGALS9	9:42154701-42170391	61.2821	17.6808	-1.79328	-1.2892	0.0372	0.495385
ENSCAFG00000002477	ENSCAFG00000002477	CORO2A	11:55345166-55394376	4.01171	1.15865	-1.79177	-1.10322	0.04385	0.523385
ENSCAFG00000017097	ENSCAFG00000017097	OAZ2	30:29122764-29126530	195.81	56.7048	-1.78791	-1.23029	0.03215	0.465774
ENSCAFG00000010450	ENSCAFG00000010450	SLC37A1	31:36828399-36890810	7.77876	2.2545	-1.78673	-1.14265	0.03005	0.452059
ENSCAFG00000006699	ENSCAFG00000006699	CALCOCO1	27:1525392-1543136	20.0043	5.79955	-1.7863	-1.33603	0.01695	0.354191
ENSCAFG00000006193	ENSCAFG00000006193	ENSCAFG00000006193	16:27598816-27614612	20.5347	5.9592	-1.78487	-1.3391	0.01355	0.322664
ENSCAFG00000007636	ENSCAFG00000007636	UQCRFS1	1:122035149-122037759	446.353	129.589	-1.78424	-1.12852	0.04235	0.515667
ENSCAFG00000001336	ENSCAFG00000001336	ISCA1	1:73468740-73481483	66.6161	19.402	-1.77966	-1.29661	0.01225	0.306292
ENSCAFG00000019133	ENSCAFG00000019133	MTMR1	X:118939848-118999359	20.9873	6.12559	-1.77659	-1.29754	0.04885	0.551302
ENSCAFG00000017409	ENSCAFG00000017409	AKAP1	9:31891152-31908301	22.7503	6.64265	-1.77605	-1.19368	0.02985	0.450452
ENSCAFG00000005870	ENSCAFG00000005870	RASGRP3	17:26569809-26658423	9.43816	2.75619	-1.77583	-1.31545	0.02385	0.407869
ENSCAFG00000015940	ENSCAFG00000015940	ADIPOR2	27:43741678-43840113	73.9092	21.6683	-1.77017	-1.05814	0.0294	0.448908
ENSCAFG00000014866	ENSCAFG00000014866	ZFYVE28	3:61815291-61918545	1.63733	0.480826	-1.76776	-0.795371	0.04715	0.542244
ENSCAFG00000013968	ENSCAFG00000013968	CD163	27:37669630-37700814	28.7666	8.45593	-1.76636	-1.20592	0.0182	0.362053
ENSCAFG00000007907	ENSCAFG00000007907	LRBA	15:48274957-48995697	6.05881	1.78614	-1.76219	-1.30762	0.0196	0.372016
ENSCAFG00000006701	ENSCAFG00000006701	FLT1	25:11231723-11407514	10.7048	3.1582	-1.76109	-1.13102	0.04605	0.53511
ENSCAFG00000013354	ENSCAFG00000013354	BDH1	33:30407337-30427629	60.0428	17.8147	-1.75292	-1.29337	0.01635	0.349201
ENSCAFG00000017976	ENSCAFG00000017976	PRPS1L1	X:81150379-81170498	32.1281	9.55592	-1.74937	-1.31975	0.01915	0.36832
ENSCAFG00000000829	ENSCAFG00000000829	PSMB8	12:2419455-2422832	27.5807	8.2039	-1.74928	-1.25014	0.01135	0.299185
ENSCAFG00000005187	ENSCAFG00000005187	EDNRB	22:31414365-31437626	6.69304	1.99874	-1.74357	-1.28851	0.02175	0.394767
ENSCAFG00000018078	ENSCAFG00000018078	ENSCAFG00000018078	6:25740912-25757998	47.6088	14.2514	-1.74012	-1.28962	0.02435	0.412528
ENSCAFG00000014752	ENSCAFG00000014752	TFPI	36:29457092-29511310	17.1397	5.14955	-1.73483	-1.03671	0.033	0.471494
ENSCAFG00000012543	ENSCAFG00000012543	ATRIP	20:40626701-40642794	12.8056	3.86919	-1.72667	-1.27557	0.01435	0.330323
ENSCAFG00000006496	ENSCAFG00000006496	MITF	20:21771791-21873803	28.199	8.56234	-1.71957	-1.00235	0.042	0.514351
ENSCAFG00000000330	ENSCAFG00000000330	FBXO30	1:37010032-37016986	33.566	10.209	-1.71716	-1.3247	0.0182	0.362053
ENSCAFG00000012473	ENSCAFG00000012473	SEMA6C	17:60195198-60206427	9.28949	2.82704	-1.71631	-1.10541	0.04695	0.541662
ENSCAFG00000011733	ENSCAFG00000011733	ADRBK1	18:50148505-50167485	35.8827	10.9495	-1.71242	-1.23017	0.02455	0.413743
ENSCAFG00000006864	ENSCAFG00000006864	MICU3	16:40362586-40457735	6.27041	1.91707	-1.70965	-1.27628	0.0212	0.390016
ENSCAFG00000016989	ENSCAFG00000016989	DLST	8:48003372-48025381	107.27	32.8102	-1.70903	-1.11867	0.0493	0.553469
ENSCAFG00000009433	ENSCAFG00000009433	BAZ2B	36:5086529-5306317	6.56272	2.01105	-1.70634	-1.26995	0.0481	0.547525
ENSCAFG00000012137	ENSCAFG00000012137	ABCB10	4:9708882-9747007	45.9183	14.0897	-1.70443	-1.30346	0.0062	0.228883
ENSCAFG00000019275	ENSCAFG00000019275	DVL1	5:56507752-56519389	34.6673	10.6661	-1.70055	-1.20207	0.0114	0.299185
ENSCAFG00000017821	ENSCAFG00000017821	SETD3	8:67821967-67899289	33.3627	10.2703	-1.69976	-1.20495	0.02105	0.388381
ENSCAFG00000018822	ENSCAFG00000018822	INADL	5:47911108-48256860	3.96911	1.22239	-1.69911	-1.07548	0.04385	0.523385
ENSCAFG00000005287	ENSCAFG00000005287	SYNGR2	9:2973483-2974897	61.8245	19.0638	-1.69734	-1.27205	0.0205	0.381632
ENSCAFG00000014275	ENSCAFG00000014275	SOS2	8:26638076-26698818	13.7219	4.28326	-1.6797	-1.2438	0.0272	0.433466
ENSCAFG00000009654	ENSCAFG00000009654	RBL2	2:62265292-62315371	21.7356	6.78562	-1.67951	-1.22086	0.02945	0.448908
ENSCAFG00000012076	ENSCAFG00000012076	SLC25A20	20:40244362-40271165	32.1398	10.0585	-1.67595	-1.24264	0.02725	0.433786
ENSCAFG00000029357	ENSCAFG00000029357	NCEH1	34:36813011-36875022	16.0342	5.04015	-1.66961	-1.27349	0.0237	0.406742
ENSCAFG00000006801	ENSCAFG00000006801	HSPB6	1:116878423-116879943	55.9405	17.6122	-1.66732	-0.961661	0.03345	0.476047
ENSCAFG00000011002	ENSCAFG00000011002	TINAGL1	2:69520990-69530553	17.3636	5.46723	-1.66719	-1.20656	0.01945	0.372016
ENSCAFG00000029322	ENSCAFG00000029322	SCN2B	5:15520838-15534238	2.14987	0.676974	-1.66708	-0.99675	0.03775	0.498135
ENSCAFG00000023949	ENSCAFG00000023949	NIPSNAP3A	11:60715162-60757248	47.7311	15.1998	-1.65088	-1.26652	0.038	0.49822
ENSCAFG00000012752	ENSCAFG00000012752	FAM53B	28:33958187-34027647	20.9329	6.68138	-1.64755	-1.20509	0.02415	0.410578
ENSCAFG00000016848	ENSCAFG00000016848	ENSCAFG00000016848	8:46852879-46863960	4.54328	1.45105	-1.64664	-0.949097	0.0168	0.352581
ENSCAFG00000018777	ENSCAFG00000018777	ENOX2	X:101742406-101914196	3.93341	1.25978	-1.64261	-1.09415	0.03715	0.495174
ENSCAFG00000015598	ENSCAFG00000015598	DHRS7	8:35252168-35270054	161.558	51.7656	-1.64199	-1.3239	0.01445	0.331573
ENSCAFG00000019835	ENSCAFG00000019835	SORT1	6:42453941-42517288	35.1798	11.2937	-1.63923	-1.21082	0.02255	0.400415
ENSCAFG00000020340	ENSCAFG00000020340	ELTD1	6:68077794-68189879	16.2511	5.22207	-1.63784	-1.26859	0.0175	0.356508
ENSCAFG00000019975	ENSCAFG00000019975	USP20	9:53965167-54000443	14.7867	4.76026	-1.63519	-1.2326	0.02305	0.400805
ENSCAFG00000017715	ENSCAFG00000017715	SLC44A2	20:50558401-50586890	91.4762	29.532	-1.63112	-1.24436	0.02895	0.444738
ENSCAFG00000005701	ENSCAFG00000005701	MEMO1	17:25234879-25298782	126.522	40.9565	-1.62723	-1.27633	0.0229	0.400415
ENSCAFG00000001855	ENSCAFG00000001855	SRI	14:14260112-14275207	249.095	80.6582	-1.6268	-1.06479	0.03455	0.480622
ENSCAFG00000012380	ENSCAFG00000012380	SLC37A4	5:14823491-14829452	19.7598	6.42738	-1.62026	-1.19985	0.04605	0.53511
ENSCAFG00000000985	ENSCAFG00000000985	VDAC1	11:22197753-22212975	219.66	71.7796	-1.61363	-0.930803	0.042	0.514351
ENSCAFG00000009326	ENSCAFG00000009326	BPHL	35:3411398-3447867	27.6108	9.02662	-1.61298	-1.17683	0.0218	0.39518
ENSCAFG00000001077	ENSCAFG00000001077	TRIB1	13:23338488-23346359	33.7818	11.0858	-1.60753	-1.30877	0.0194	0.372016
ENSCAFG00000015161	ENSCAFG00000015161	CAMK2G	4:24243739-24299235	24.9694	8.19817	-1.60679	-1.28208	0.01575	0.343583
ENSCAFG00000004354	ENSCAFG00000004354	PHTF2	18:17838204-17923890	26.2262	8.62484	-1.60444	-1.07119	0.03645	0.491719
ENSCAFG00000004390	ENSCAFG00000004390	MAST2	15:14359631-14569667	24.7467	8.19301	-1.59477	-1.07431	0.0381	0.49822
ENSCAFG00000012899	ENSCAFG00000012899	KLC2	18:51035944-51044751	21.8377	7.23563	-1.59363	-1.19827	0.02615	0.424192
ENSCAFG00000004782	ENSCAFG00000004782	GAB2	21:20283222-20606796	33.385	11.0693	-1.59263	-1.03246	0.009	0.268004
ENSCAFG00000017784	ENSCAFG00000017784	KEAP1	20:50653218-50658375	68.3483	22.7038	-1.58997	-1.23059	0.01105	0.295659
ENSCAFG00000003953	ENSCAFG00000003953	ENSCAFG00000003953	16:8508179-8528497	9.79207	3.26349	-1.5852	-1.14008	0.0319	0.464789
ENSCAFG00000013749	ENSCAFG00000013749	CUX1	6:7847617-8106025	11.477	3.8276	-1.58424	-1.13588	0.03175	0.464789
ENSCAFG00000013770	ENSCAFG00000013770	ENSCAFG00000013770	9:18188913-18198724	4.71328	1.57213	-1.58401	-1.05939	0.0445	0.526807
ENSCAFG00000018828	ENSCAFG00000018828	CIDEA	7:77684989-77704102	9.64232	3.21866	-1.58292	-1.11472	0.01945	0.372016
ENSCAFG00000005810	ENSCAFG00000005810	KAT2B	23:23165805-23233093	49.1178	16.4234	-1.5805	-0.949776	0.03645	0.491719
ENSCAFG00000014212	ENSCAFG00000014212	TANGO2	26:29265338-29304164	34.1975	11.4549	-1.57793	-1.10854	0.0357	0.488416
ENSCAFG00000008851	ENSCAFG00000008851	HECTD4	26:9767168-9901152	5.47396	1.83871	-1.57389	-1.22786	0.0347	0.481089
ENSCAFG00000008317	ENSCAFG00000008317	KIAA0922	15:51268856-51428084	12.764	4.29495	-1.57137	-1.27677	0.0181	0.36205
ENSCAFG00000019991	ENSCAFG00000019991	PPP2R4	9:54536631-54565964	78.7028	26.5163	-1.56953	-1.12737	0.03715	0.495174
ENSCAFG00000004521	ENSCAFG00000004521	FGD5	20:4906783-5027296	5.15721	1.73787	-1.56927	-1.11414	0.0498	0.553672
ENSCAFG00000028817	ENSCAFG00000028817	CFD	20:57783152-57786954	8.67978	2.94002	-1.56184	-0.921549	0.0479	0.547525
ENSCAFG00000002416	ENSCAFG00000002416	TDRD7	11:54764257-54830123	5.53803	1.87916	-1.55929	-1.11623	0.02215	0.39903
ENSCAFG00000017899	ENSCAFG00000017899	COX10	5:37853612-37982488	16.5334	5.62665	-1.55503	-1.12708	0.0327	0.469986
ENSCAFG00000002879	ENSCAFG00000002879	UBE3D	12:43326836-43476431	5.30414	1.81307	-1.54868	-1.138	0.0276	0.433961
ENSCAFG00000018253	ENSCAFG00000018253	SHMT1	5:41221459-41249073	12.2273	4.18594	-1.54648	-1.17513	0.03455	0.480622
ENSCAFG00000000021	ENSCAFG00000000021	ZADH2	1:4303856-4311455	23.0235	7.88706	-1.54555	-1.16982	0.03325	0.474131
ENSCAFG00000013972	ENSCAFG00000013972	ENSCAFG00000013972	3:57341556-57397234	108.133	37.2205	-1.53864	-1.24338	0.01755	0.356508
ENSCAFG00000012041	ENSCAFG00000012041	ARIH2	20:40176841-40227592	35.1724	12.1302	-1.53584	-0.872209	0.0309	0.458192
ENSCAFG00000002535	ENSCAFG00000002535	PPM1B	10:46590014-46664245	44.7265	15.4478	-1.53372	-1.0912	0.0358	0.489323
ENSCAFG00000003013	ENSCAFG00000003013	SUSD1	11:66570134-66699474	6.44382	2.2319	-1.52964	-1.12941	0.03175	0.464789
ENSCAFG00000016978	ENSCAFG00000016978	LACTB	30:27721201-27737959	35.1634	12.1976	-1.52748	-1.12244	0.0356	0.488193
ENSCAFG00000011603	ENSCAFG00000011603	ADRBK2	26:19408465-19506619	31.9344	11.099	-1.52467	-1.13432	0.0499	0.553672
ENSCAFG00000002627	ENSCAFG00000002627	EPAS1	10:48551409-48634643	26.6135	9.27582	-1.52061	-1.11899	0.04485	0.528413
ENSCAFG00000002288	ENSCAFG00000002288	GCLC	12:21000883-21048729	21.9295	7.66633	-1.51626	-1.1996	0.02635	0.426006
ENSCAFG00000012461	ENSCAFG00000012461	ASB1	25:48855313-48870214	6.49237	2.27361	-1.51376	-1.07648	0.02765	0.433961
ENSCAFG00000004859	ENSCAFG00000004859	ECHDC3	2:24600972-24620047	31.4061	11.005	-1.51289	-1.13372	0.03395	0.478482
ENSCAFG00000024385	ENSCAFG00000024385	GPR56	2:58804349-58816356	3.51356	1.23288	-1.5109	-1.11488	0.03565	0.488193
ENSCAFG00000020039	ENSCAFG00000020039	ZER1	9:54842316-54875071	8.74357	3.07593	-1.5072	-1.10871	0.0375	0.496191
ENSCAFG00000019059	ENSCAFG00000019059	UBXN6	20:55235790-55245912	58.9833	20.775	-1.50546	-1.14108	0.0381	0.49822
ENSCAFG00000011449	ENSCAFG00000011449	APEH	20:39587479-39596228	36.0573	12.7426	-1.50063	-1.09984	0.0456	0.532012
ENSCAFG00000009231	ENSCAFG00000009231	GPD2	36:2678520-2780611	20.0331	7.10447	-1.49559	-0.965389	0.04475	0.528413
ENSCAFG00000017182	ENSCAFG00000017182	SHE	7:42853088-42870814	11.3597	4.03378	-1.49372	-1.11264	0.04155	0.514128
ENSCAFG00000031706	ENSCAFG00000031706	ENSCAFG00000031706	29:28489946-28494071	26.712	9.5111	-1.4898	-1.09768	0.0304	0.454496
ENSCAFG00000002264	ENSCAFG00000002264	FBXO9	12:20514431-20562507	71.2514	25.4062	-1.48774	-1.16394	0.01895	0.367846
ENSCAFG00000019909	ENSCAFG00000019909	MAP1LC3B2	5:65671163-65683318	100.361	36.2023	-1.47104	-1.11789	0.0383	0.498547
ENSCAFG00000020335	ENSCAFG00000020335	PSKH1	5:81569623-81596617	10.9624	3.95529	-1.47071	-1.08002	0.03555	0.488193
ENSCAFG00000003894	ENSCAFG00000003894	MPP7	2:17885580-18104374	7.20979	2.60537	-1.46847	-1.10266	0.04415	0.525237
ENSCAFG00000007764	ENSCAFG00000007764	HIP1R	26:6624790-6637734	12.134	4.39009	-1.46674	-1.04372	0.0488	0.551166
ENSCAFG00000004756	ENSCAFG00000004756	ENSCAFG00000004756	9:5228870-5231176	58.629	21.2223	-1.46604	-1.10012	0.0428	0.518534
ENSCAFG00000013800	ENSCAFG00000013800	FIS1	6:8642127-8645604	253.779	91.8829	-1.46571	-1.19452	0.0263	0.426006
ENSCAFG00000004452	ENSCAFG00000004452	NUDT15	22:3416548-3424409	15.32	5.56889	-1.45995	-1.0246	0.0295	0.448908
ENSCAFG00000020140	ENSCAFG00000020140	SLC2A8	9:55921634-55928753	20.061	7.31391	-1.45568	-1.03585	0.0442	0.5254
ENSCAFG00000007573	ENSCAFG00000007573	RNF141	21:33661029-33684817	15.1659	5.58868	-1.44025	-1.05671	0.0419	0.514351
ENSCAFG00000003268	ENSCAFG00000003268	ARHGAP25	10:67597797-67686070	11.815	4.35978	-1.4383	-1.03711	0.03135	0.46203
ENSCAFG00000019506	ENSCAFG00000019506	CIRBP	20:57524360-57525318	93.8624	34.7418	-1.43388	-1.05537	0.043	0.519133
ENSCAFG00000025580	ENSCAFG00000025580	FRY	25:7799614-8092263	3.84348	1.43501	-1.42135	-1.02692	0.04965	0.553672
ENSCAFG00000019476	ENSCAFG00000019476	NDUFB10	6:38968899-38971099	236.925	88.957	-1.41325	-1.12245	0.0253	0.417407
ENSCAFG00000008903	ENSCAFG00000008903	ARFGAP2	18:42399830-42409003	37.6052	14.1812	-1.40696	-1.0946	0.04255	0.516975
ENSCAFG00000015509	ENSCAFG00000015509	STAT5B	9:20648672-20719680	20.1423	7.62974	-1.40052	-1.10514	0.0449	0.528413
ENSCAFG00000015967	ENSCAFG00000015967	MTHFD1	8:38831901-38889787	47.8248	18.2379	-1.39082	-1.1202	0.0327	0.469986
ENSCAFG00000000282	ENSCAFG00000000282	HECA	1:31363169-31373207	16.208	6.21148	-1.38369	-0.98842	0.04025	0.508898
ENSCAFG00000019838	ENSCAFG00000019838	RXRALPHA	9:50525127-50575890	39.0517	14.9916	-1.38124	-0.992233	0.04395	0.524147
ENSCAFG00000005873	ENSCAFG00000005873	RFTN1	23:26281855-26473559	29.4456	11.3075	-1.38077	-1.10585	0.03235	0.468203
ENSCAFG00000010717	ENSCAFG00000010717	ENSCAFG00000010717	25:42572415-42625810	10.443	4.06563	-1.36098	-0.964346	0.0433	0.520415
ENSCAFG00000015761	ENSCAFG00000015761	SPAG7	5:31657707-31661336	134.489	52.5467	-1.35581	-1.11159	0.0404	0.509905
ENSCAFG00000010336	ENSCAFG00000010336	MTMR10	3:37960188-38010423	12.4908	4.91311	-1.34616	-0.983848	0.0494	0.553469
ENSCAFG00000020283	ENSCAFG00000020283	ENSCAFG00000020283	5:80327196-80340436	49.7393	19.8623	-1.32435	-1.05848	0.0369	0.494112
ENSCAFG00000029937	ENSCAFG00000029937	EFHD1	25:44281709-44308266	7.68106	3.07609	-1.32021	-0.92646	0.0455	0.531273
ENSCAFG00000005233	ENSCAFG00000005233	ASB13	2:30301106-30314174	7.03108	2.85764	-1.29892	-1.038	0.04805	0.547525
ENSCAFG00000000236	ENSCAFG00000000236	RMND5B	11:3394302-3407548	57.5463	23.4688	-1.29398	-1.04944	0.04945	0.553469
ENSCAFG00000011324	ENSCAFG00000011324	ISCU	26:18300784-18307625	91.8911	39.3049	-1.22522	-0.952796	0.04705	0.541953
ENSCAFG00000029792	ENSCAFG00000029792	EMC7	30:952444-984749	7.17186	15.6901	1.12943	0.96919	0.04495	0.528413
ENSCAFG00000003829	ENSCAFG00000003829	LAPTM4A	17:15066921-15081562	111.446	258.536	1.21402	1.05989	0.04355	0.521952
ENSCAFG00000002143	ENSCAFG00000002143	DYNC1I1	14:20967433-21279083	8.54261	20.3719	1.25383	0.958533	0.04415	0.525236
ENSCAFG00000032538	ENSCAFG00000032538	REEP3	4:15373265-15427228	22.0049	52.5933	1.25706	0.98897	0.04505	0.528572
ENSCAFG00000000441	ENSCAFG00000000441	CNOT2	10:12101324-12176154	11.8007	28.4094	1.2675	0.991119	0.04065	0.51128
ENSCAFG00000002350	ENSCAFG00000002350	ADH5	12:23593471-23594596	23.1856	57.8391	1.31882	1.06077	0.0401	0.507443
ENSCAFG00000009869	ENSCAFG00000009869	EHD4	30:8924847-9007249	5.45313	13.6631	1.32513	1.04538	0.0369	0.494112
ENSCAFG00000018725	ENSCAFG00000018725	SKP2	4:72352809-72386546	10.5681	26.8675	1.34614	0.981018	0.0496	0.553672
ENSCAFG00000000931	ENSCAFG00000000931	NUS1	1:57866878-57896517	14.279	36.4704	1.35283	1.07962	0.04845	0.548923
ENSCAFG00000018239	ENSCAFG00000018239	MIB1	7:66178593-66310709	5.95204	15.3234	1.36428	1.09133	0.04235	0.515667
ENSCAFG00000014846	ENSCAFG00000014846	SKIL	34:34871650-34898939	7.58581	19.7623	1.38138	1.1153	0.0359	0.489767
ENSCAFG00000010386	ENSCAFG00000010386	ST3GAL4	5:8133248-8156080	20.1386	52.5515	1.38377	1.0545	0.0424	0.515843
ENSCAFG00000032579	ENSCAFG00000032579	IRX3	2:61555485-61559414	5.50038	14.5814	1.40653	0.986081	0.03615	0.49017
ENSCAFG00000029846	ENSCAFG00000029846	ELMOD2	19:2294359-2325440	4.3602	11.5702	1.40795	1.11062	0.0392	0.501746
ENSCAFG00000006527	ENSCAFG00000006527	MTA3	17:34128288-34297179	5.79109	15.5566	1.42562	1.10934	0.02325	0.402833
ENSCAFG00000013122	ENSCAFG00000013122	MAGI3	17:62054618-62291207	1.7965	4.84182	1.43036	1.10671	0.0396	0.503948
ENSCAFG00000007670	ENSCAFG00000007670	SLC30A5	2:54205179-54245851	9.37409	25.4215	1.4393	1.1691	0.032	0.464789
ENSCAFG00000008617	ENSCAFG00000008617	GLRB	15:54429793-54521665	1.81786	4.94667	1.44422	1.05582	0.03805	0.49822
ENSCAFG00000004682	ENSCAFG00000004682	FAM171A1	2:21445062-21505620	5.56466	15.1906	1.44881	1.06148	0.0383	0.498547
ENSCAFG00000010881	ENSCAFG00000010881	IGF1R	3:41794628-42090208	4.37886	12.0164	1.45638	1.04043	0.04805	0.547525
ENSCAFG00000013269	ENSCAFG00000013269	ID3	2:75880626-75881786	44.9561	123.549	1.4585	1.0515	0.0366	0.492826
ENSCAFG00000000397	ENSCAFG00000000397	CAND1	10:9652173-9679818	24.5269	67.7706	1.4663	1.04276	0.0429	0.518879
ENSCAFG00000030060	ENSCAFG00000030060	MFAP3	4:55609789-55617446	10.016	27.6994	1.46754	1.18101	0.0238	0.407869
ENSCAFG00000002094	ENSCAFG00000002094	TMEM165	13:47657931-47682620	17.2522	47.9457	1.47462	1.16009	0.01965	0.372016
ENSCAFG00000013458	ENSCAFG00000013458	ATP13A3	33:31196150-31294938	16.17	45.1552	1.48157	0.869522	0.04865	0.550329
ENSCAFG00000013369	ENSCAFG00000013369	PRDX4	X:19364571-19383612	75.5588	211.632	1.48588	1.10332	0.0366	0.492826
ENSCAFG00000001580	ENSCAFG00000001580	NFYA	12:9835284-9854000	5.96723	16.7206	1.48649	1.09897	0.0384	0.498547
ENSCAFG00000000622	ENSCAFG00000000622	PRRC1	11:16617449-16659553	9.48688	26.6939	1.4925	1.20097	0.02555	0.418674
ENSCAFG00000004334	ENSCAFG00000004334	EPT1	17:20431175-20469694	2.9959	8.44039	1.49432	1.12017	0.04215	0.514528
ENSCAFG00000009782	ENSCAFG00000009782	PRICKLE1	27:11426646-11436807	5.30117	15.0479	1.50518	1.12235	0.03245	0.468715
ENSCAFG00000000274	ENSCAFG00000000274	HEBP2	1:30716220-30725004	14.0348	39.9509	1.50922	1.12194	0.03045	0.454774
ENSCAFG00000028686	ENSCAFG00000028686	PLEKHA3	36:22104350-22133524	7.61479	21.7165	1.51192	1.12383	0.04105	0.512754
ENSCAFG00000031644	ENSCAFG00000031644	FBXL7	4:87348124-87485086	3.97679	11.3486	1.51284	1.21531	0.02295	0.400415
ENSCAFG00000001570	ENSCAFG00000001570	PSAT1	1:80377575-80408331	13.0137	37.145	1.51314	1.05702	0.04755	0.545546
ENSCAFG00000002334	ENSCAFG00000002334	MELK	11:52970648-53067209	4.03633	11.5266	1.51385	1.07404	0.0379	0.49822
ENSCAFG00000005520	ENSCAFG00000005520	SNRPB2	24:6106216-6117369	16.4739	47.1401	1.51677	1.1038	0.03945	0.502728
ENSCAFG00000018465	ENSCAFG00000018465	PARP8	4:64112425-64279519	4.41007	12.6347	1.51852	1.10167	0.02845	0.441737
ENSCAFG00000001379	ENSCAFG00000001379	JOSD1	10:26104262-26113733	9.47434	27.1438	1.51852	1.11254	0.03745	0.496191
ENSCAFG00000010233	ENSCAFG00000010233	ENSCAFG00000010233	31:36375020-36382752	2.02211	5.79904	1.51995	1.223	0.023	0.400415
ENSCAFG00000013398	ENSCAFG00000013398	KLHL15	X:19619520-19651690	2.92988	8.40493	1.5204	1.08209	0.0228	0.400415
ENSCAFG00000000428	ENSCAFG00000000428	YEATS4	10:11363865-11383211	6.16753	17.7821	1.52766	1.11726	0.03435	0.48037
ENSCAFG00000012256	ENSCAFG00000012256	GOLT1B	27:25509826-25590239	13.3965	38.6584	1.52893	1.16769	0.02495	0.417181
ENSCAFG00000000001	ENSCAFG00000000001	ENPP1	1:247828-322180	4.44803	12.8754	1.53338	1.16454	0.03185	0.464789
ENSCAFG00000003758	ENSCAFG00000003758	PCDH18	19:4967932-4983273	5.96177	17.3188	1.53852	1.23625	0.02255	0.400415
ENSCAFG00000012345	ENSCAFG00000012345	SEC24D	32:37688739-37792611	12.0281	34.9503	1.5389	1.13747	0.0295	0.448908
ENSCAFG00000023687	ENSCAFG00000023687	BMPR2	37:11342383-11532930	3.6436	10.5909	1.53938	1.11601	0.0398	0.504969
ENSCAFG00000011555	ENSCAFG00000011555	MFGE8	3:52054884-52064689	56.4954	164.571	1.5425	1.12932	0.02615	0.424192
ENSCAFG00000010469	ENSCAFG00000010469	CD200	33:16872812-16890833	12.848	37.6469	1.55098	1.15412	0.0314	0.462297
ENSCAFG00000029436	ENSCAFG00000029436	TMEM167A	3:24547492-24566383	58.3492	171.649	1.55667	1.15555	0.0388	0.49947
ENSCAFG00000003791	ENSCAFG00000003791	WDR35	17:14977535-15034748	3.47894	10.2654	1.56107	1.16313	0.03875	0.49947
ENSCAFG00000003110	ENSCAFG00000003110	TMEM17	10:62355794-62361788	3.49016	10.3085	1.56247	1.15571	0.02745	0.433955
ENSCAFG00000008056	ENSCAFG00000008056	RYR3	30:1178445-1491935	0.797996	2.37086	1.57096	1.15206	0.04105	0.512754
ENSCAFG00000000431	ENSCAFG00000000431	FRS2	10:11545503-11551127	4.22854	12.579	1.57279	1.12748	0.0279	0.43506
ENSCAFG00000008356	ENSCAFG00000008356	WWTR1	23:44280961-44426531	8.99105	26.8293	1.57725	1.27186	0.019	0.367846
ENSCAFG00000015618	ENSCAFG00000015618	TULP3	27:41817673-41884097	4.80207	14.3323	1.57754	1.17895	0.0251	0.417181
ENSCAFG00000017521	ENSCAFG00000017521	TSPAN6	X:74500565-74505498	6.51499	19.452	1.57808	1.14164	0.0275	0.433955
ENSCAFG00000016363	ENSCAFG00000016363	PDPN	2:83551660-83581563	11.7691	35.1635	1.57908	1.15049	0.03945	0.502728
ENSCAFG00000014077	ENSCAFG00000014077	ENSCAFG00000014077	X:56898859-56900454	11.5015	34.4147	1.58121	1.15736	0.0384	0.498547
ENSCAFG00000007131	ENSCAFG00000007131	MERTK	17:36336728-36445380	7.22683	21.6301	1.5816	1.17386	0.03665	0.493041
ENSCAFG00000002469	ENSCAFG00000002469	NANS	11:55286371-55310883	23.0216	68.95	1.58257	1.20025	0.03435	0.48037
ENSCAFG00000029076	ENSCAFG00000029076	CCDC126	14:37212545-37288435	4.1573	12.4687	1.58459	1.19902	0.0294	0.448908
ENSCAFG00000006372	ENSCAFG00000006372	TMCO3	22:60786582-60833022	13.358	40.1337	1.58711	1.29994	0.01855	0.365506
ENSCAFG00000008230	ENSCAFG00000008230	LIMA1	27:4504448-4563029	14.2147	42.8714	1.59263	1.17335	0.0381	0.49822
ENSCAFG00000005829	ENSCAFG00000005829	IL18BP	21:26076756-26078672	11.3311	34.1838	1.59302	1.14447	0.0252	0.417181
ENSCAFG00000008789	ENSCAFG00000008789	RSPRY1	2:59138553-59187040	6.07781	18.3721	1.5959	1.12962	0.035	0.484323
ENSCAFG00000004694	ENSCAFG00000004694	PTCH2	15:15488477-15503234	3.72746	11.2912	1.59893	0.962668	0.04125	0.513224
ENSCAFG00000015067	ENSCAFG00000015067	KIFAP3	7:28593582-28740518	12.4163	37.7224	1.60318	1.21497	0.0249	0.416974
ENSCAFG00000013726	ENSCAFG00000013726	SLC25A16	4:19695090-19738856	11.2872	34.4363	1.60925	1.28735	0.01565	0.343353
ENSCAFG00000005948	ENSCAFG00000005948	SPINT2	1:114697789-114727458	12.1267	37.142	1.61487	1.19544	0.03405	0.478482
ENSCAFG00000002105	ENSCAFG00000002105	FHL2	10:38043469-38065127	8.54225	26.2844	1.62152	1.16287	0.0278	0.434435
ENSCAFG00000001868	ENSCAFG00000001868	YIPF3	12:11974219-11978117	53.1334	164.096	1.62685	1.20237	0.0328	0.470025
ENSCAFG00000010097	ENSCAFG00000010097	ENSCAFG00000010097	2:48431730-48432615	44.9111	138.747	1.62731	1.19743	0.02595	0.423315
ENSCAFG00000009104	ENSCAFG00000009104	STC1	25:33615412-33628344	4.47282	13.8619	1.63187	1.17443	0.0165	0.350341
ENSCAFG00000015316	ENSCAFG00000015316	GPR161	7:30366049-30406268	1.17048	3.6275	1.63187	0.980984	0.042	0.514351
ENSCAFG00000016274	ENSCAFG00000016274	RIBC1	X:45148734-45164977	1.86056	5.77652	1.63446	0.905629	0.01965	0.372016
ENSCAFG00000000432	ENSCAFG00000000432	CCT2	10:11561450-11578297	25.8729	80.5009	1.63756	1.30347	0.01155	0.301256
ENSCAFG00000003267	ENSCAFG00000003267	RGS3	11:67781380-67921317	8.76476	27.2707	1.63756	1.28825	0.02125	0.390016
ENSCAFG00000006655	ENSCAFG00000006655	GPR133	26:1254537-1378126	2.14922	6.71544	1.64367	1.24391	0.0283	0.439878
ENSCAFG00000000141	ENSCAFG00000000141	NACA	10:938681-949032	111.521	348.715	1.64474	1.00492	0.04445	0.526645
ENSCAFG00000001339	ENSCAFG00000001339	C9orf153	1:73488492-73528151	1.56482	4.90182	1.64732	1.18891	0.0213	0.390016
ENSCAFG00000010899	ENSCAFG00000010899	ENSCAFG00000010899	37:7035101-7061783	19.1653	60.1527	1.65013	1.21026	0.0316	0.46477
ENSCAFG00000011814	ENSCAFG00000011814	RHOD	18:50321592-50330080	3.86382	12.2343	1.66283	0.985226	0.04385	0.523385
ENSCAFG00000031497	ENSCAFG00000031497	BMP2	24:15197392-15212239	3.75528	11.9056	1.66465	1.33235	0.01175	0.302125
ENSCAFG00000000398	ENSCAFG00000000398	LRP11	1:40543999-40590569	3.14559	9.97677	1.66524	1.19978	0.0342	0.479897
ENSCAFG00000015854	ENSCAFG00000015854	MFAP2	2:81220434-81224527	15.8289	50.2531	1.66665	0.983912	0.0353	0.48708
ENSCAFG00000028759	ENSCAFG00000028759	BAG2	12:24353662-24372598	10.7393	34.133	1.66826	1.00842	0.03855	0.499154
ENSCAFG00000014823	ENSCAFG00000014823	PRKCI	34:34766640-34839877	7.40907	23.5839	1.67043	1.26027	0.021	0.387952
ENSCAFG00000015427	ENSCAFG00000015427	ZNF503	4:25583924-25587861	5.86828	18.7224	1.67376	1.20357	0.01445	0.331573
ENSCAFG00000016362	ENSCAFG00000016362	TBC1D19	3:83793910-83904341	8.50624	27.2671	1.68057	1.21951	0.01825	0.36255
ENSCAFG00000001030	ENSCAFG00000001030	HDDC2	1:64222093-64247448	27.5371	88.3235	1.68142	1.34124	0.01495	0.336213
ENSCAFG00000030272	ENSCAFG00000030272	ENSCAFG00000030272	3:47300672-47301991	9.50249	30.5429	1.68446	1.2667	0.01905	0.367846
ENSCAFG00000006840	ENSCAFG00000006840	LDLRAD3	18:31900761-32130610	2.36391	7.63549	1.69155	1.26958	0.0191	0.367846
ENSCAFG00000010905	ENSCAFG00000010905	B4GALT4	33:22902374-22928826	7.41153	24.0417	1.69769	1.34751	0.0168	0.352581
ENSCAFG00000008643	ENSCAFG00000008643	SPRED1	30:5594472-5710814	7.36163	23.9283	1.70062	1.33855	0.01025	0.285308
ENSCAFG00000031531	ENSCAFG00000031531	ENSCAFG00000031531	19:42483133-43782305	8.1917	26.7311	1.70629	1.14551	0.04205	0.514351
ENSCAFG00000010677	ENSCAFG00000010677	EYA2	24:34126201-34310075	3.1098	10.1887	1.71208	1.32655	0.00665	0.231823
ENSCAFG00000031771	ENSCAFG00000031771	THAP10	30:34570812-34737611	3.52955	11.5786	1.7139	1.08497	0.0484	0.548923
ENSCAFG00000003626	ENSCAFG00000003626	IL15	19:1339357-1364760	5.40574	17.8	1.71931	1.08881	0.04335	0.520415
ENSCAFG00000003962	ENSCAFG00000003962	FAT4	19:15093446-15332045	2.35072	7.74937	1.72098	1.23339	0.0185	0.365506
ENSCAFG00000015796	ENSCAFG00000015796	TPM4	20:46356185-46376425	104.732	346.086	1.72443	1.24203	0.0203	0.379859
ENSCAFG00000006306	ENSCAFG00000006306	MORN2	17:30916948-30921419	4.4601	14.7967	1.73013	1.09925	0.0426	0.516975
ENSCAFG00000014796	ENSCAFG00000014796	GULP1	36:30108885-30250892	8.95678	29.8409	1.73624	0.931605	0.0152	0.337566
ENSCAFG00000019974	ENSCAFG00000019974	CDH13	5:68492244-69273196	9.66373	32.2412	1.73825	1.09486	0.04915	0.552966
ENSCAFG00000018362	ENSCAFG00000018362	YES1	7:67533087-67598467	6.42315	21.4495	1.73959	1.26507	0.02465	0.413743
ENSCAFG00000010971	ENSCAFG00000010971	SATB2	37:8547921-8731180	10.7284	35.9732	1.74549	1.0757	0.0335	0.476291
ENSCAFG00000011348	ENSCAFG00000011348	AFAP1L2	28:25136810-25199085	4.16157	13.9809	1.74825	1.23499	0.0171	0.354287
ENSCAFG00000003991	ENSCAFG00000003991	ARHGAP42	21:596943-820680	2.92236	9.82636	1.74952	1.3358	0.0065	0.230472
ENSCAFG00000005405	ENSCAFG00000005405	SEC23B	24:4663407-4698635	15.5096	52.1528	1.74959	1.28226	0.0231	0.401193
ENSCAFG00000030624	ENSCAFG00000030624	CMTM4	5:82640258-82654498	1.39593	4.71037	1.75462	1.07522	0.037	0.494994
ENSCAFG00000013272	ENSCAFG00000013272	MBTPS2	X:17655119-17693480	4.56582	15.4266	1.75648	1.2261	0.02275	0.400415
ENSCAFG00000019141	ENSCAFG00000019141	ENSCAFG00000019141	X:119204968-119205259	202.731	688.828	1.76458	1.31565	0.01905	0.367846
ENSCAFG00000002459	ENSCAFG00000002459	RAB23	12:24388119-24421842	6.98818	23.7851	1.76707	1.26489	0.0106	0.29004
ENSCAFG00000017278	ENSCAFG00000017278	TAF9B	X:60401350-60410288	4.5127	15.3693	1.76799	1.10659	0.04765	0.54583
ENSCAFG00000014687	ENSCAFG00000014687	TMEM59L	20:44450099-44456253	1.08623	3.72072	1.77625	1.05715	0.0312	0.460287
ENSCAFG00000004253	ENSCAFG00000004253	UGGT1	19:22419830-22533441	5.46236	18.7446	1.77888	1.18753	0.03875	0.49947
ENSCAFG00000030307	ENSCAFG00000030307	ENSCAFG00000030307	22:45131924-45238143	2.80066	9.62447	1.78094	1.36222	0.0055	0.21557
ENSCAFG00000002905	ENSCAFG00000002905	KLK4	1:105950797-105955175	8.08537	27.8673	1.78519	1.09855	0.0318	0.464789
ENSCAFG00000032391	ENSCAFG00000032391	FAM83H	13:37323385-37330180	0.871879	3.02302	1.79379	1.11161	0.0326	0.469479
ENSCAFG00000006991	ENSCAFG00000006991	REM1	24:20991131-21002937	1.74598	6.06263	1.7959	0.97415	0.0362	0.49017
ENSCAFG00000001879	ENSCAFG00000001879	NUAK1	10:32465505-32537883	5.31992	18.4858	1.79694	1.26818	0.0244	0.412892
ENSCAFG00000015978	ENSCAFG00000015978	UGDH	3:72944075-72964835	20.8429	72.5563	1.79954	1.31252	0.01165	0.302125
ENSCAFG00000000333	ENSCAFG00000000333	MON2	10:5670387-5773858	11.8223	41.4854	1.8111	1.33593	0.03085	0.458192
ENSCAFG00000000118	ENSCAFG00000000118	ENSCAFG00000000118	10:618100-619857	111.195	391.199	1.81481	1.44548	0.00655	0.230554
ENSCAFG00000001142	ENSCAFG00000001142	SLC25A17	10:24417270-24461299	11.2063	39.7321	1.826	1.36213	0.0165	0.350341
ENSCAFG00000031894	ENSCAFG00000031894	FAM46A	12:42269997-42277136	23.5965	83.8592	1.82939	0.924387	0.02865	0.442945
ENSCAFG00000020432	ENSCAFG00000020432	WLS	6:77053126-77146637	53.9603	191.859	1.83008	1.09833	0.0236	0.406469
ENSCAFG00000013180	ENSCAFG00000013180	DDR2	38:20009665-20152544	5.06343	18.0202	1.83143	1.34742	0.01065	0.290313
ENSCAFG00000001117	ENSCAFG00000001117	TMEM200A	1:68847263-68848739	1.19862	4.26782	1.83212	1.15809	0.04065	0.51128
ENSCAFG00000001910	ENSCAFG00000001910	POLH	12:12041913-12069707	7.30355	26.0453	1.83435	1.18122	0.04175	0.514351
ENSCAFG00000015024	ENSCAFG00000015024	CTSL1	X:40844073-40845468	42.6595	152.185	1.83489	1.47074	0.0054	0.213964
ENSCAFG00000010085	ENSCAFG00000010085	ATP10A	3:34841072-35028782	1.81114	6.46767	1.83635	1.11716	0.04665	0.539488
ENSCAFG00000010343	ENSCAFG00000010343	KIRREL3	5:7999873-8123080	0.269129	0.96215	1.83796	0.943158	0.0494	0.553469
ENSCAFG00000008370	ENSCAFG00000008370	RNF13	23:44529488-44684990	16.8992	60.467	1.83919	1.14327	0.02855	0.44187
ENSCAFG00000015137	ENSCAFG00000015137	ENSCAFG00000015137	2:79041391-79043384	11.1025	39.8842	1.84493	1.17096	0.0409	0.512754
ENSCAFG00000007200	ENSCAFG00000007200	SLC20A1	17:36863738-36879753	22.8069	82.3919	1.85303	1.1487	0.02785	0.434748
ENSCAFG00000002796	ENSCAFG00000002796	CCDC88A	10:56171444-56300908	5.30466	19.1785	1.85416	1.34742	0.0121	0.305704
ENSCAFG00000000072	ENSCAFG00000000072	TMEM198	10:215772-227718	5.8866	21.3749	1.86041	1.11303	0.03535	0.487306
ENSCAFG00000025057	ENSCAFG00000025057	LAMB1	18:12634660-12700157	20.8105	75.6395	1.86183	1.09821	0.01835	0.363541
ENSCAFG00000010387	ENSCAFG00000010387	FAP	36:7571878-7647681	3.51908	12.8018	1.86308	1.17533	0.03935	0.502728
ENSCAFG00000013957	ENSCAFG00000013957	TSPAN15	4:20556859-20607961	3.5261	12.8315	1.86354	1.12303	0.03865	0.49947
ENSCAFG00000011712	ENSCAFG00000011712	LRRC16B	8:4059139-4076110	0.416505	1.51945	1.86714	0.955048	0.03705	0.495174
ENSCAFG00000008904	ENSCAFG00000008904	SHOX2	23:51482717-51492566	6.45599	23.5591	1.86757	1.13557	0.03015	0.453094
ENSCAFG00000000484	ENSCAFG00000000484	STK3	13:646386-920909	8.75316	31.9538	1.86811	1.39351	0.00985	0.27845
ENSCAFG00000003399	ENSCAFG00000003399	TES	14:55217556-55241107	22.9138	84.1906	1.87744	1.15097	0.0491	0.552966
ENSCAFG00000011656	ENSCAFG00000011656	CLMP	5:11282833-11286647	10.0247	36.9032	1.88019	1.18046	0.0413	0.513224
ENSCAFG00000000094	ENSCAFG00000000094	LMAN1	1:16868696-16894639	17.5663	64.9303	1.88608	1.33711	0.0128	0.310931
ENSCAFG00000000677	ENSCAFG00000000677	LRP12	13:5670052-5744727	3.40881	12.7184	1.89957	1.3443	0.03905	0.50071
ENSCAFG00000012012	ENSCAFG00000012012	PRR1	5:14228081-14292889	2.07581	7.77168	1.90455	1.44654	0.0103	0.285603
ENSCAFG00000029563	ENSCAFG00000029563	DIO3	8:69696778-69698880	1.3248	4.96065	1.90475	1.01064	0.03455	0.480622
ENSCAFG00000010758	ENSCAFG00000010758	MAP2K6	9:15840678-15962428	9.30983	34.9416	1.90812	1.45194	0.01085	0.291923
ENSCAFG00000007246	ENSCAFG00000007246	CYP7B1	29:14444859-14613680	2.20171	8.26642	1.90864	1.1771	0.03735	0.496191
ENSCAFG00000023134	ENSCAFG00000023134	TNFRSF12A	6:38166719-38168133	9.18449	34.5581	1.91175	1.20598	0.03405	0.478482
ENSCAFG00000018372	ENSCAFG00000018372	PGRMC1	X:91328981-91350274	40.9925	154.281	1.91213	1.18091	0.02595	0.423315
ENSCAFG00000008925	ENSCAFG00000008925	MMP16	29:33918483-34207979	3.85245	14.5518	1.91735	1.11431	0.01565	0.343353
ENSCAFG00000014003	ENSCAFG00000014003	RPGR	X:32905375-33105064	30.8357	117.224	1.92659	1.34218	0.02515	0.417181
ENSCAFG00000002766	ENSCAFG00000002766	IGF2BP3	14:36971288-37120193	0.53939	2.05782	1.93171	0.913173	0.03555	0.488193
ENSCAFG00000000206	ENSCAFG00000000206	CDO1	11:5512545-5524624	5.53026	21.1317	1.93399	1.46479	0.01005	0.282216
ENSCAFG00000002847	ENSCAFG00000002847	EPB41L4B	11:64281894-64447650	1.46649	5.62695	1.93998	1.15345	0.04565	0.532167
ENSCAFG00000002499	ENSCAFG00000002499	DYNC2LI1	10:46231037-46269919	8.62646	33.1241	1.94104	1.43063	0.01175	0.302125
ENSCAFG00000015499	ENSCAFG00000015499	DLG5	4:27688906-27806588	3.2114	12.3627	1.94472	1.20775	0.0385	0.498952
ENSCAFG00000007405	ENSCAFG00000007405	CEBPG	1:118778223-118778667	9.94559	38.3548	1.94728	1.17704	0.0412	0.513224
ENSCAFG00000015381	ENSCAFG00000015381	CCND2	27:40567735-40594271	4.45214	17.1847	1.94855	1.19372	0.01855	0.365506
ENSCAFG00000004828	ENSCAFG00000004828	SLC30A3	17:21230480-21239400	0.225612	0.872747	1.95172	1.02098	0.0443	0.526158
ENSCAFG00000028574	ENSCAFG00000028574	NXT2	X:82787658-82794600	8.53627	33.259	1.96207	1.20884	0.01765	0.356508
ENSCAFG00000011809	ENSCAFG00000011809	CRYBA4	26:20273729-20280368	0.840938	3.29769	1.97139	1.03538	0.04225	0.515315
ENSCAFG00000015360	ENSCAFG00000015360	GLDN	30:17082384-17141845	6.13052	24.0867	1.97415	1.43496	0.0056	0.217724
ENSCAFG00000000830	ENSCAFG00000000830	PDLIM4	11:20570751-20587263	5.86428	23.0878	1.97711	1.47426	0.0072	0.240586
ENSCAFG00000000134	ENSCAFG00000000134	RBMS2	10:766329-828308	6.90805	27.3128	1.98323	1.49253	0.0077	0.249253
ENSCAFG00000008391	ENSCAFG00000008391	HEY1	29:27184045-27188121	7.52282	29.7528	1.98368	1.43169	0.0068	0.233682
ENSCAFG00000013894	ENSCAFG00000013894	SOAT1	7:20486290-20546039	3.84664	15.4567	2.00656	1.44515	0.004	0.181275
ENSCAFG00000031661	ENSCAFG00000031661	ENSCAFG00000031661	13:2068831-2092784	0.819682	3.29366	2.00656	1.06154	0.0496	0.553672
ENSCAFG00000015002	ENSCAFG00000015002	PRRX1	7:28065513-28137504	35.1013	141.207	2.00821	0.947411	0.01765	0.356508
ENSCAFG00000001568	ENSCAFG00000001568	MOCS1	12:8803289-8837151	3.48792	14.0321	2.00829	1.29902	0.0255	0.418674
ENSCAFG00000000804	ENSCAFG00000000804	FBLN1	10:20498765-20564761	66.2442	266.693	2.00931	1.13776	0.04595	0.534805
ENSCAFG00000000810	ENSCAFG00000000810	TRPS1	13:15022796-15228270	4.34541	17.5113	2.01072	1.24781	0.0328	0.470025
ENSCAFG00000009750	ENSCAFG00000009750	NIPA1	3:32003456-32051681	1.84121	7.42856	2.01243	1.08825	0.04845	0.548923
ENSCAFG00000007956	ENSCAFG00000007956	ROBO2	31:9414709-9590959	1.21175	4.90019	2.01574	1.22815	0.0353	0.48708
ENSCAFG00000008287	ENSCAFG00000008287	ENSCAFG00000008287	15:51225142-51226627	11.5264	46.6149	2.01585	1.15577	0.04865	0.550329
ENSCAFG00000023779	ENSCAFG00000023779	ZBTB8A	2:68694869-68762502	2.35083	9.51301	2.01673	1.48181	0.0088	0.266425
ENSCAFG00000019451	ENSCAFG00000019451	TKTL1	X:121987490-122034958	5.9655	24.1455	2.01704	1.46978	0.01005	0.282216
ENSCAFG00000009166	ENSCAFG00000009166	CDS1	32:8348968-8414306	0.87794	3.57319	2.02502	1.12308	0.03405	0.478482
ENSCAFG00000010142	ENSCAFG00000010142	SLC39A10	37:5484004-5760277	9.94141	40.4802	2.02569	1.56197	0.0021	0.119428
ENSCAFG00000032608	ENSCAFG00000032608	LURAP1L	11:33389548-33437567	2.35512	9.60042	2.0273	1.16718	0.04625	0.536574
ENSCAFG00000012783	ENSCAFG00000012783	NHS	X:13782146-13834914	1.55654	6.34741	2.02782	1.22266	0.0345	0.480622
ENSCAFG00000032700	ENSCAFG00000032700	ST8SIA6	2:19484753-19618129	0.81862	3.34232	2.02959	1.15149	0.04845	0.548923
ENSCAFG00000002838	ENSCAFG00000002838	CCDC104	10:56374144-56403051	11.597	47.4293	2.03202	1.54864	0.0066	0.231751
ENSCAFG00000023265	ENSCAFG00000023265	DPYSL5	17:20895129-20950130	0.327425	1.33974	2.03272	1.2229	0.0182	0.362053
ENSCAFG00000020080	ENSCAFG00000020080	PTBP2	6:52872330-52949313	10.6044	43.6799	2.04231	1.29489	0.0101	0.282216
ENSCAFG00000000249	ENSCAFG00000000249	PIP4K2C	10:1669938-1682029	10.4657	43.1547	2.04385	1.26734	0.01965	0.372016
ENSCAFG00000023269	ENSCAFG00000023269	GAS1	1:72927795-72928824	1.76036	7.27389	2.04686	1.05626	0.02485	0.416618
ENSCAFG00000004147	ENSCAFG00000004147	PIWIL4	21:6319983-6366659	0.525827	2.17655	2.04938	1.17665	0.01425	0.330117
ENSCAFG00000019824	ENSCAFG00000019824	DPEP1	5:63909244-63915590	2.81416	11.6967	2.05532	1.15335	0.02875	0.443074
ENSCAFG00000016228	ENSCAFG00000016228	SERPINE2	37:29697865-29730784	12.8405	53.4444	2.05733	1.56138	0.00625	0.228883
ENSCAFG00000003956	ENSCAFG00000003956	ENSCAFG00000003956	11:225369-225678	44.7908	186.959	2.06145	1.17945	0.0408	0.512278
ENSCAFG00000032342	ENSCAFG00000032342	PDGFD	5:27863726-28094382	13.0235	54.4643	2.06419	1.06856	0.0384	0.498547
ENSCAFG00000000824	ENSCAFG00000000824	P4HA2	11:20512344-20548297	12.8542	53.881	2.06754	1.29864	0.03035	0.454216
ENSCAFG00000031337	ENSCAFG00000031337	ENSCAFG00000031337	9:17334729-17341774	1.25495	5.2777	2.07227	1.34097	0.01885	0.367846
ENSCAFG00000007994	ENSCAFG00000007994	ENSCAFG00000007994	31:10620210-10620532	4.66539	19.6762	2.07638	1.13924	0.042	0.514351
ENSCAFG00000007768	ENSCAFG00000007768	EDNRA	15:45822787-45876305	3.95687	16.6944	2.07693	1.45867	0.0018	0.110608
ENSCAFG00000029093	ENSCAFG00000029093	LYPD6	19:51041221-51069137	0.985488	4.16638	2.07988	1.31128	0.02175	0.394767
ENSCAFG00000028803	ENSCAFG00000028803	ANKRD66	12:14919636-14933933	0.558403	2.38355	2.09373	1.15159	0.03295	0.471243
ENSCAFG00000016655	ENSCAFG00000016655	FAM81A	30:24335008-24386739	1.67982	7.17951	2.09558	1.14002	0.03025	0.454126
ENSCAFG00000029265	ENSCAFG00000029265	THY1	5:14506205-14512158	18.9713	81.2879	2.09922	1.35502	0.02015	0.377539
ENSCAFG00000032147	ENSCAFG00000032147	BAALC	13:4602401-4684254	0.770645	3.30432	2.10021	1.32685	0.01955	0.372016
ENSCAFG00000010157	ENSCAFG00000010157	BACE2	31:35714017-35760369	11.8005	50.6189	2.10082	1.5138	0.0092	0.269199
ENSCAFG00000007673	ENSCAFG00000007673	SULF1	29:18802896-18883675	4.83746	20.7777	2.10272	1.5848	0.00365	0.169113
ENSCAFG00000017913	ENSCAFG00000017913	PMP22	5:38806662-38834497	28.0859	120.65	2.10291	1.43428	0.0155	0.341612
ENSCAFG00000013889	ENSCAFG00000013889	RTP4	34:19828914-19831943	4.43046	19.0463	2.10399	1.14914	0.04705	0.541953
ENSCAFG00000030895	ENSCAFG00000030895	CA10	9:27382405-27862083	0.236051	1.01833	2.10903	1.01677	0.01875	0.367846
ENSCAFG00000003432	ENSCAFG00000003432	CORTBP2	14:56514056-56646219	3.06466	13.2856	2.11606	1.32557	0.0135	0.322002
ENSCAFG00000001890	ENSCAFG00000001890	MAMDC2	1:87302987-87451037	4.77624	20.735	2.11812	1.52963	0.0024	0.127025
ENSCAFG00000031193	ENSCAFG00000031193	SERTAD4	7:8856329-8864656	5.26691	23.0204	2.12788	1.36932	0.0177	0.356508
ENSCAFG00000016686	ENSCAFG00000016686	ANXA2	30:25175867-25210255	121.769	532.878	2.12966	1.40175	0.01655	0.350377
ENSCAFG00000004176	ENSCAFG00000004176	PANX1	21:6665728-6715434	3.41146	14.9361	2.13034	1.58074	0.00485	0.201532
ENSCAFG00000016481	ENSCAFG00000016481	STAC2	9:23153699-23166655	1.2622	5.58434	2.14544	1.02436	0.0185	0.365506
ENSCAFG00000002139	ENSCAFG00000002139	ENSCAFG00000002139	1:94255152-94257462	9.08355	40.3083	2.14975	1.76971	0.00625	0.228883
ENSCAFG00000029786	ENSCAFG00000029786	BDKRB2	8:64974781-65006661	0.596078	2.65225	2.15365	1.26415	0.02985	0.450452
ENSCAFG00000016286	ENSCAFG00000016286	DNAJB1	20:48127367-48133952	13.9489	62.0678	2.15369	1.27756	0.0122	0.306292
ENSCAFG00000000065	ENSCAFG00000000065	GDF11	10:145035-148769	2.99408	13.3277	2.15424	1.55789	0.00745	0.247231
ENSCAFG00000018322	ENSCAFG00000018322	LRRC8E	20:52585647-52593346	0.211028	0.941213	2.15709	1.10734	0.03255	0.469225
ENSCAFG00000031331	ENSCAFG00000031331	OCIAD2	13:44638832-44653460	1.1658	5.21573	2.16154	1.30518	0.0266	0.426718
ENSCAFG00000010487	ENSCAFG00000010487	PDE9A	31:36949762-37036367	2.69675	12.086	2.16405	1.41124	0.0124	0.307919
ENSCAFG00000013909	ENSCAFG00000013909	PAI-1	6:8719545-8727277	5.19528	23.3201	2.1663	1.74577	0.002	0.117425
ENSCAFG00000014134	ENSCAFG00000014134	FZD2	9:18888827-18890747	3.98219	17.915	2.16953	1.15626	0.0352	0.486626
ENSCAFG00000007402	ENSCAFG00000007402	FAM149A	16:44550408-44574420	1.47436	6.63702	2.17045	1.13529	0.0495	0.553469
ENSCAFG00000010243	ENSCAFG00000010243	ARL3	28:15142487-15188803	18.274	82.315	2.17136	1.29214	0.0261	0.424192
ENSCAFG00000017027	ENSCAFG00000017027	SLIT3	4:42903009-43094633	8.75208	39.5086	2.17447	1.26455	0.03675	0.493471
ENSCAFG00000008891	ENSCAFG00000008891	SERINC5	3:26788359-26895005	5.15789	23.2944	2.17513	1.60129	0.0057	0.219844
ENSCAFG00000001911	ENSCAFG00000001911	ALDH1L2	10:33310447-33364990	6.99442	31.8648	2.18769	1.16337	0.04335	0.520415
ENSCAFG00000009794	ENSCAFG00000009794	EDN1	35:11809064-11815681	1.50391	6.85683	2.18882	1.13997	0.014	0.325888
ENSCAFG00000005560	ENSCAFG00000005560	FLRT3	24:8364114-8366064	1.91241	8.74178	2.19253	1.39041	0.0196	0.372016
ENSCAFG00000032212	ENSCAFG00000032212	HEY2	1:64632816-64639858	3.43704	15.727	2.194	1.10675	0.0346	0.480622
ENSCAFG00000031257	ENSCAFG00000031257	GPR83	21:6536501-6548821	1.00895	4.62567	2.19681	1.15445	0.045	0.528413
ENSCAFG00000006965	ENSCAFG00000006965	TRIB3	24:20449846-20461222	2.99366	13.7374	2.19812	1.21343	0.03845	0.498749
ENSCAFG00000015172	ENSCAFG00000015172	CD9	27:38742225-38754966	65.6655	301.727	2.20003	1.32365	0.0308	0.458114
ENSCAFG00000030160	ENSCAFG00000030160	COMMD2	23:44467361-44480428	6.73978	31.0629	2.20442	1.4161	0.0208	0.385238
ENSCAFG00000010530	ENSCAFG00000010530	CCDC80	33:17105242-17139896	35.1913	162.416	2.2064	1.42775	0.01455	0.332814
ENSCAFG00000003550	ENSCAFG00000003550	INHBA	18:8272871-8284321	4.78383	22.1128	2.20864	1.55426	0.00465	0.198138
ENSCAFG00000031938	ENSCAFG00000031938	GEM	29:39024466-39036781	2.53198	11.7288	2.21171	1.71732	0.001	0.0814719
ENSCAFG00000011252	ENSCAFG00000011252	LEF1	32:28514866-28633575	5.87397	27.2618	2.21447	1.19339	0.0405	0.510723
ENSCAFG00000011172	ENSCAFG00000011172	FSTL1	33:23891610-23931141	93.6559	435.057	2.21576	1.13628	0.0275	0.433955
ENSCAFG00000011180	ENSCAFG00000011180	MXRA5	X:1750828-1777765	4.93453	22.9937	2.22025	1.20333	0.038	0.49822
ENSCAFG00000011838	ENSCAFG00000011838	ST8SIA1	27:24879379-25018872	0.668349	3.11616	2.2211	1.17064	0.02505	0.417181
ENSCAFG00000000582	ENSCAFG00000000582	GRAMD3	11:15661885-15784399	5.32805	24.8424	2.22112	1.74954	0.0029	0.143535
ENSCAFG00000003005	ENSCAFG00000003005	CREB5	14:41484768-41884812	0.647475	3.02908	2.22598	1.22723	0.02945	0.448908
ENSCAFG00000021239	ENSCAFG00000021239	Telomerase-vert	34:34368563-34368999	2.00305	9.41663	2.23301	1.06814	0.01905	0.367846
ENSCAFG00000009427	ENSCAFG00000009427	PTPN13	32:10125379-10328285	6.61503	31.1387	2.23489	1.35516	0.0087	0.264502
ENSCAFG00000001586	ENSCAFG00000001586	TREM2	12:9923300-9928223	3.02023	14.2841	2.24168	1.39067	0.0229	0.400415
ENSCAFG00000002077	ENSCAFG00000002077	CA9	11:52205667-52211267	2.14596	10.1876	2.24712	1.29297	0.0252	0.417181
ENSCAFG00000030403	ENSCAFG00000030403	LRAT	15:52399476-52409656	0.390528	1.86243	2.25369	1.2737	0.0311	0.459279
ENSCAFG00000012765	ENSCAFG00000012765	CYP20A1	37:12086970-12140228	7.79749	37.2503	2.25617	1.3662	0.0257	0.420182
ENSCAFG00000016257	ENSCAFG00000016257	MCC	4:35312817-35592684	2.19927	10.5081	2.2564	1.18236	0.04335	0.520415
ENSCAFG00000004913	ENSCAFG00000004913	MARCO	19:30996185-31034536	1.32067	6.31646	2.25785	1.2656	0.0222	0.399435
ENSCAFG00000009739	ENSCAFG00000009739	NGFB	17:52900698-52908497	0.522632	2.5005	2.25835	1.13354	0.0268	0.428033
ENSCAFG00000009200	ENSCAFG00000009200	ENSCAFG00000009200	35:1922628-1923258	8.057	38.5894	2.25989	1.30792	0.0091	0.269199
ENSCAFG00000015259	ENSCAFG00000015259	DPT	7:29830269-29854358	25.0671	120.478	2.2649	1.45462	0.0127	0.310931
ENSCAFG00000016262	ENSCAFG00000016262	CGNL1	30:22529932-22716898	1.60963	7.75001	2.26747	1.44875	0.012	0.304771
ENSCAFG00000004161	ENSCAFG00000004161	MEIS3	1:108592956-108603105	1.06009	5.11826	2.27146	1.19015	0.03905	0.50071
ENSCAFG00000029426	ENSCAFG00000029426	NETO2	2:67788976-67837566	0.565906	2.73448	2.27263	1.16225	0.041	0.512754
ENSCAFG00000012038	ENSCAFG00000012038	HHAT	7:8949494-9631145	0.856776	4.14668	2.27497	1.34489	0.0164	0.349754
ENSCAFG00000032160	ENSCAFG00000032160	KCNMB4	10:12211393-12245669	5.36564	26.0105	2.27727	1.14379	0.0289	0.444441
ENSCAFG00000028975	ENSCAFG00000028975	ENSCAFG00000028975	5:38023683-38066598	0.884981	4.29409	2.27864	1.45383	0.01635	0.349201
ENSCAFG00000010934	ENSCAFG00000010934	RFTN2	37:7075655-7139933	7.58679	36.8713	2.28094	1.37696	0.01735	0.356388
ENSCAFG00000009486	ENSCAFG00000009486	RPGRIP1L	2:62083190-62178284	1.26984	6.17273	2.28126	1.42205	0.01195	0.304567
ENSCAFG00000011318	ENSCAFG00000011318	KAL1	X:5417884-5601745	0.627761	3.05828	2.28443	1.27736	0.0251	0.417181
ENSCAFG00000011457	ENSCAFG00000011457	NTRK3	3:51185573-51436704	0.620605	3.02385	2.28464	1.32261	0.01605	0.346365
ENSCAFG00000013778	ENSCAFG00000013778	PLA2G4A	7:19804450-19955853	6.05473	29.6053	2.28972	1.39318	0.0174	0.356508
ENSCAFG00000001565	ENSCAFG00000001565	DAAM2	12:8702481-8799059	5.804	28.4478	2.2932	1.42251	0.01895	0.367846
ENSCAFG00000014043	ENSCAFG00000014043	ENSCAFG00000014043	26:28573244-28580865	18.1717	89.3451	2.29769	1.45334	0.0127	0.310931
ENSCAFG00000006638	ENSCAFG00000006638	SNAI2	29:1152796-1156653	12.8553	63.2118	2.29782	1.36478	0.02465	0.413743
ENSCAFG00000011335	ENSCAFG00000011335	GNB4	34:12822103-12849822	5.90138	29.0965	2.30172	1.64921	0.00205	0.118916
ENSCAFG00000003051	ENSCAFG00000003051	GJB7	12:46795029-46812902	0.758712	3.75116	2.30571	1.2198	0.0229	0.400415
ENSCAFG00000031014	ENSCAFG00000031014	FAM180A	16:12523395-12538428	0.40864	2.02441	2.30859	1.45562	0.0128	0.310931
ENSCAFG00000008305	ENSCAFG00000008305	C21orf91	31:14230380-14253807	8.57747	42.5774	2.31146	1.30441	0.02195	0.396412
ENSCAFG00000017527	ENSCAFG00000017527	SRPX2	X:74513302-74536455	1.46467	7.27506	2.31239	1.37806	0.02745	0.433955
ENSCAFG00000020287	ENSCAFG00000020287	SYDE2	6:62774219-62823159	1.19674	5.95106	2.31404	1.43352	0.02075	0.384804
ENSCAFG00000007893	ENSCAFG00000007893	RBP4	28:7823194-7830387	43.2861	215.497	2.31569	1.732	0.0023	0.125393
ENSCAFG00000002784	ENSCAFG00000002784	FAM221A	14:37324057-37346187	0.956214	4.76227	2.31624	1.25592	0.0476	0.545688
ENSCAFG00000030262	ENSCAFG00000030262	BAMBI	2:17453483-17459703	20.8253	103.871	2.31838	1.20018	0.032	0.464789
ENSCAFG00000032375	ENSCAFG00000032375	ENSCAFG00000032375	8:34682780-34685751	0.131997	0.660906	2.32394	1.17416	0.0336	0.477021
ENSCAFG00000002978	ENSCAFG00000002978	LPAR1	11:65690736-65822272	6.13588	30.7797	2.32664	1.81697	0.0019	0.114331
ENSCAFG00000020300	ENSCAFG00000020300	LPAR3	6:63035745-63114741	1.98339	10.0661	2.34346	1.39924	0.0093	0.269199
ENSCAFG00000031033	ENSCAFG00000031033	EMP1	27:33177638-33184332	27.4608	139.568	2.34552	1.48585	0.01715	0.354287
ENSCAFG00000000345	ENSCAFG00000000345	SRGAP1	10:6677384-6942484	0.429505	2.19549	2.3538	1.40106	0.00845	0.261159
ENSCAFG00000019489	ENSCAFG00000019489	P73	5:58188157-58243510	0.318792	1.64554	2.36787	1.45216	0.014	0.325888
ENSCAFG00000016342	ENSCAFG00000016342	PCDH7	3:79971723-80388677	1.71124	8.86728	2.37345	1.43402	0.0347	0.481089
ENSCAFG00000015326	ENSCAFG00000015326	SLC38A5	X:41709418-41716468	11.0192	57.1697	2.37523	1.52357	0.02015	0.377539
ENSCAFG00000002026	ENSCAFG00000002026	CYP39A1	12:14727772-14817905	15.2244	78.9897	2.37528	1.49268	0.00925	0.269199
ENSCAFG00000005688	ENSCAFG00000005688	PHLDA1	15:19128104-19128917	1.4892	7.73873	2.37756	1.15257	0.0419	0.514351
ENSCAFG00000011768	ENSCAFG00000011768	STK39	36:12866817-13307782	8.98571	46.8436	2.38215	1.51768	0.0127	0.310931
ENSCAFG00000018730	ENSCAFG00000018730	TXNDC2	7:75822257-75825190	0.295845	1.54386	2.38363	1.11949	0.0241	0.410578
ENSCAFG00000023757	ENSCAFG00000023757	ADAMTSL2	9:49925422-49962830	0.299913	1.57259	2.39053	1.33247	0.015	0.336213
ENSCAFG00000016860	ENSCAFG00000016860	HOXB8	9:24874716-24879172	0.166051	0.873288	2.39483	1.1903	0.02645	0.426198
ENSCAFG00000003488	ENSCAFG00000003488	PAPPA	11:70015166-70214502	0.303617	1.62124	2.41677	1.30359	0.02665	0.427048
ENSCAFG00000012331	ENSCAFG00000012331	BICC1	4:10736089-11007212	14.281	76.5738	2.42275	1.3459	0.0151	0.336375
ENSCAFG00000017365	ENSCAFG00000017365	TMEM100	9:30696764-30697169	6.55708	35.2067	2.42472	1.36309	0.0138	0.324882
ENSCAFG00000004500	ENSCAFG00000004500	SYTL2	21:13688337-13759221	3.0381	16.3287	2.42617	1.44611	0.0089	0.266669
ENSCAFG00000014546	ENSCAFG00000014546	HTRA3	3:60081086-60111904	28.9149	155.823	2.43003	1.25171	0.0176	0.356508
ENSCAFG00000008883	ENSCAFG00000008883	TLL1	15:61756152-61945727	2.49652	13.5798	2.44347	1.57193	0.0076	0.248745
ENSCAFG00000008761	ENSCAFG00000008761	CX3CL1	2:59022915-59032778	1.60305	8.74196	2.44714	1.27323	0.0276	0.433961
ENSCAFG00000018761	ENSCAFG00000018761	PIEZO2	7:76477418-76919521	1.19291	6.5063	2.44735	1.54915	0.00665	0.231823
ENSCAFG00000031499	ENSCAFG00000031499	GLIS3	1:92278215-92724554	0.315414	1.72374	2.45023	1.48389	0.0139	0.325888
ENSCAFG00000016855	ENSCAFG00000016855	HOXB7	9:24870012-24873794	1.81521	9.93509	2.4524	1.45293	0.01615	0.348005
ENSCAFG00000014087	ENSCAFG00000014087	ENSCAFG00000014087	37:18723771-18725454	8.53114	46.8977	2.45871	1.59955	0.00825	0.258964
ENSCAFG00000023246	ENSCAFG00000023246	PLA2G5	2:78762826-78769656	0.9624	5.32754	2.46876	1.34836	0.01365	0.322924
ENSCAFG00000015489	ENSCAFG00000015489	SCG3	30:17374099-17406166	0.75735	4.27227	2.49597	1.32808	0.0275	0.433955
ENSCAFG00000019362	ENSCAFG00000019362	L1CAM	X:121708615-121722706	0.344715	1.94618	2.49717	1.30137	0.0246	0.413743
ENSCAFG00000015412	ENSCAFG00000015412	NKX3-2	3:66543045-66546782	1.42974	8.11935	2.50561	1.58752	0.0092	0.269199
ENSCAFG00000003496	ENSCAFG00000003496	WNT16	14:59387793-59396620	1.06768	6.09075	2.51213	1.26106	0.00625	0.228883
ENSCAFG00000018727	ENSCAFG00000018727	RAB31	7:75678010-75804349	19.4863	111.267	2.51349	1.63023	0.0065	0.230472
ENSCAFG00000002498	ENSCAFG00000002498	HDAC9	14:32788492-33304272	1.60677	9.17693	2.51384	1.29743	0.02815	0.438487
ENSCAFG00000020387	ENSCAFG00000020387	ST6GALNAC3	6:70060170-70350921	2.82274	16.2703	2.52708	1.28042	0.03425	0.479897
ENSCAFG00000014484	ENSCAFG00000014484	PEA3	9:19715990-19731148	0.787511	4.54375	2.52851	1.53594	0.0131	0.313492
ENSCAFG00000016413	ENSCAFG00000016413	GNAI1	18:19924449-19953220	11.6987	68.217	2.54378	1.62068	0.00255	0.131135
ENSCAFG00000005328	ENSCAFG00000005328	GALNT14	17:24535859-24741260	0.560768	3.2743	2.54571	1.39327	0.0167	0.352011
ENSCAFG00000014573	ENSCAFG00000014573	P4HA1	4:23597014-23662948	47.1762	275.694	2.54694	1.13976	0.0349	0.4834
ENSCAFG00000006608	ENSCAFG00000006608	CPXM1	24:18453941-18460232	2.76324	16.2184	2.5532	1.57029	0.0049	0.203028
ENSCAFG00000010848	ENSCAFG00000010848	GAP43	33:19668236-19770569	0.202493	1.19497	2.56103	1.26565	0.01625	0.349122
ENSCAFG00000004542	ENSCAFG00000004542	CYP27C1	19:23375347-23399773	1.45744	8.60468	2.56169	1.4722	0.00245	0.127805
ENSCAFG00000003344	ENSCAFG00000003344	DFNB31	11:68617384-68699997	0.291003	1.7181	2.56171	1.32797	0.02255	0.400415
ENSCAFG00000031727	ENSCAFG00000031727	STC2	4:39152502-39165893	0.916343	5.42983	2.56695	1.70634	0.009	0.268004
ENSCAFG00000015845	ENSCAFG00000015845	KIF26B	7:36087107-36522653	0.190616	1.13033	2.56801	1.4509	0.0401	0.507443
ENSCAFG00000004374	ENSCAFG00000004374	SOX9	9:8275048-8280390	6.49103	38.5007	2.56837	1.54867	0.0142	0.329485
ENSCAFG00000008978	ENSCAFG00000008978	EVA1C	31:27177786-27256887	1.67711	9.97368	2.57215	1.37856	0.0177	0.356507
ENSCAFG00000031630	ENSCAFG00000031630	GNG4	4:4356412-4389856	0.717858	4.31187	2.58654	1.53077	0.0116	0.301475
ENSCAFG00000001246	ENSCAFG00000001246	PTCH1	1:71246764-71305661	4.10308	24.8161	2.5965	1.2645	0.03255	0.469225
ENSCAFG00000003617	ENSCAFG00000003617	AMPH	18:11143477-11265154	0.329067	2.00087	2.60418	1.37374	0.01515	0.336971
ENSCAFG00000028461	ENSCAFG00000028461	LOX	11:12022968-12040277	7.06811	43.207	2.61187	1.52824	0.0151	0.336375
ENSCAFG00000007950	ENSCAFG00000007950	MAP1B	2:55174105-55258400	2.57598	15.7512	2.61227	1.89459	0.00095	0.0796353
ENSCAFG00000011542	ENSCAFG00000011542	HAPLN3	3:52033939-52042064	3.80362	23.4904	2.62663	1.71986	0.0055	0.21557
ENSCAFG00000001898	ENSCAFG00000001898	CDK14	14:16440407-17007553	5.03598	31.2652	2.63421	1.45581	0.00065	0.0645637
ENSCAFG00000015536	ENSCAFG00000015536	NAALADL2	34:38980042-39631299	0.588289	3.6524	2.63425	1.66964	0.00505	0.206879
ENSCAFG00000001216	ENSCAFG00000001216	SLC35D2	1:70487639-70535520	2.67153	16.6055	2.63592	1.42663	0.013	0.312647
ENSCAFG00000028869	ENSCAFG00000028869	GPX8	2:42504435-42543957	38.4338	242.355	2.65668	1.7056	0.00445	0.193795
ENSCAFG00000006247	ENSCAFG00000006247	SEMA3E	18:22881068-23094058	0.174774	1.10433	2.65961	1.26689	0.0499	0.553672
ENSCAFG00000013985	ENSCAFG00000013985	LEPREL1	34:22036371-22185026	4.05922	25.7456	2.66505	1.68695	0.00705	0.238876
ENSCAFG00000014668	ENSCAFG00000014668	SLC35F2	5:24607204-24658916	1.49931	9.5444	2.67035	1.56599	0.03785	0.49822
ENSCAFG00000009548	ENSCAFG00000009548	DMP1	32:11051534-11052842	16.7953	107.075	2.67249	1.40053	0.0191	0.367846
ENSCAFG00000000932	ENSCAFG00000000932	SLC35F1	1:58253305-58401134	1.42896	9.12352	2.67462	1.60507	0.00155	0.100349
ENSCAFG00000006542	ENSCAFG00000006542	PPP2R2B	2:41004433-41447148	0.310885	1.98611	2.6755	1.41386	0.00755	0.248277
ENSCAFG00000032695	ENSCAFG00000032695	FGF10	4:65851122-65930994	1.5027	9.67668	2.68695	1.20972	0.00965	0.275481
ENSCAFG00000015654	ENSCAFG00000015654	PAPSS2	26:37724414-37745157	1.65869	10.722	2.69245	1.63439	0.011	0.294865
ENSCAFG00000023742	ENSCAFG00000023742	PTPRR	10:12385070-12594008	1.15811	7.50176	2.69545	1.48492	0.0062	0.228883
ENSCAFG00000013064	ENSCAFG00000013064	ENSCAFG00000013064	3:54406445-54498772	0.541902	3.51806	2.69868	1.55443	0.0251	0.417181
ENSCAFG00000019809	ENSCAFG00000019809	GSTM3	6:42188440-42191182	18.0506	117.718	2.70522	1.60876	0.00915	0.269199
ENSCAFG00000001988	ENSCAFG00000001988	DMRT2	1:89875610-89881004	1.08562	7.09579	2.70844	1.48646	0.0116	0.301475
ENSCAFG00000011789	ENSCAFG00000011789	ZFAND2A	6:15725866-15737002	17.4378	115.456	2.72705	1.23454	0.0026	0.131836
ENSCAFG00000032243	ENSCAFG00000032243	DIO2	8:52685084-52695080	0.561948	3.72212	2.72762	1.46296	0.01585	0.343583
ENSCAFG00000002487	ENSCAFG00000002487	GABBR2	11:55467144-55818001	0.347763	2.3102	2.73184	1.4746	0.0062	0.228883
ENSCAFG00000031854	ENSCAFG00000031854	MRAP2	12:44323940-44373279	1.94659	12.9318	2.7319	1.41847	0.01495	0.336213
ENSCAFG00000006013	ENSCAFG00000006013	CNTN4	20:14354107-14878553	0.23247	1.54694	2.7343	1.5023	0.00625	0.228883
ENSCAFG00000003387	ENSCAFG00000003387	FOXP2	14:53310986-53866523	0.421968	2.81676	2.73883	1.44926	0.00815	0.258624
ENSCAFG00000012729	ENSCAFG00000012729	CGN	17:60552564-60579013	0.142563	0.963321	2.75642	1.46201	0.0046	0.19795
ENSCAFG00000018349	ENSCAFG00000018349	CCL2	9:39007881-39010042	11.9908	82.0926	2.77533	1.65195	0.00855	0.261587
ENSCAFG00000010102	ENSCAFG00000010102	SEMA5A	34:4783837-5082084	1.34736	9.24139	2.77797	1.65001	0.0017	0.106725
ENSCAFG00000008295	ENSCAFG00000008295	BTG3	31:14044702-14117827	9.61891	66.7302	2.79439	1.80856	0.00305	0.148427
ENSCAFG00000014523	ENSCAFG00000014523	ENO2	27:38116697-38127850	1.39409	9.69707	2.79823	1.67492	0.00765	0.248745
ENSCAFG00000009026	ENSCAFG00000009026	NECAB1	29:36154575-36332791	0.567068	3.96101	2.80427	1.52325	0.0111	0.295905
ENSCAFG00000029537	ENSCAFG00000029537	GJB2	25:17952850-17958289	0.426538	2.9807	2.80491	1.42555	0.00945	0.271374
ENSCAFG00000013466	ENSCAFG00000013466	LRRC15	33:31340427-31342179	1.36772	9.69547	2.82554	1.55962	0.00445	0.193796
ENSCAFG00000000656	ENSCAFG00000000656	CTHRC1	13:4804737-4811666	26.9933	192.554	2.83459	1.55049	0.0093	0.269199
ENSCAFG00000012339	ENSCAFG00000012339	ATF3	7:10782153-10796616	4.01372	28.7448	2.84029	1.78984	0.00155	0.100349
ENSCAFG00000015728	ENSCAFG00000015728	SYT16	8:36819960-36933797	0.226694	1.63462	2.85014	1.4221	0.01235	0.307731
ENSCAFG00000016695	ENSCAFG00000016695	SPON2	3:91419840-91420920	23.0707	167.778	2.86242	1.51214	0.00525	0.211487
ENSCAFG00000030111	ENSCAFG00000030111	NCALD	13:3366699-3447595	5.16612	37.7989	2.87119	2.01455	0.0005	0.0570945
ENSCAFG00000009324	ENSCAFG00000009324	LOXL4	28:11400445-11419710	1.79899	13.1966	2.8749	1.79833	0.0026	0.131836
ENSCAFG00000002500	ENSCAFG00000002500	SLC2A1	15:463916-494693	12.4698	91.6631	2.87791	1.83322	0.00315	0.151263
ENSCAFG00000007352	ENSCAFG00000007352	ADAMTS6	2:50955853-51236421	1.20672	8.922	2.88628	1.73638	0.0042	0.18741
ENSCAFG00000030867	ENSCAFG00000030867	HPCAL4	15:3199009-3206032	0.195913	1.44915	2.88692	1.61292	0.008	0.255542
ENSCAFG00000014323	ENSCAFG00000014323	EPHB2	2:76428202-76612593	0.310231	2.30015	2.89031	1.6049	0.0082	0.258964
ENSCAFG00000017592	ENSCAFG00000017592	SGCD	4:53267776-53642810	12.6883	94.3888	2.89511	1.73251	0.0008	0.07251
ENSCAFG00000023095	ENSCAFG00000023095	CCDC160	X:104940711-104951889	0.36129	2.69016	2.89646	1.54632	0.00675	0.233068
ENSCAFG00000004165	ENSCAFG00000004165	NDNF	19:19009404-19049937	9.00977	68.4755	2.92603	1.49771	0.00835	0.259297
ENSCAFG00000017120	ENSCAFG00000017120	CACNA1G	9:26481651-26544795	0.173478	1.32068	2.92846	1.66873	0.0305	0.455052
ENSCAFG00000000958	ENSCAFG00000000958	GJA1	1:60941787-60942950	40.8303	312.38	2.93559	1.69574	0.0002	0.0308553
ENSCAFG00000028536	ENSCAFG00000028536	TBX20	14:46891690-46947331	0.545837	4.2452	2.95929	1.87042	0.00225	0.12454
ENSCAFG00000032088	ENSCAFG00000032088	ENSCAFG00000032088	19:17550018-17555753	0.254313	2.00201	2.97677	1.56601	0.00485	0.201532
ENSCAFG00000009641	ENSCAFG00000009641	PI3	24:32504711-32505833	35.7878	282.515	2.98079	1.6159	0.0026	0.131836
ENSCAFG00000008101	ENSCAFG00000008101	PLOD2	23:41289827-41383170	29.7718	236.901	2.99226	1.6741	0.00205	0.118916
ENSCAFG00000030228	ENSCAFG00000030228	RBM11	31:11203856-11218863	1.11536	8.95621	3.00538	1.89295	0.0017	0.106725
ENSCAFG00000003369	ENSCAFG00000003369	PTN	16:11359381-11383211	17.6929	142.086	3.00552	1.65344	0.005	0.205411
ENSCAFG00000029901	ENSCAFG00000029901	C1QTNF2	4:50352233-50375301	0.46569	3.74897	3.00905	1.85536	0.00345	0.161393
ENSCAFG00000031126	ENSCAFG00000031126	HSPA13	31:11364863-11378482	13.2194	107.571	3.02456	2.06325	0.0016	0.103125
ENSCAFG00000012294	ENSCAFG00000012294	IGFBP3	16:1021224-1026392	1.12154	9.31664	3.05433	1.87335	0.00335	0.158764
ENSCAFG00000029842	ENSCAFG00000029842	MAFF	10:26475149-26486724	4.39471	36.8545	3.068	1.97296	0.0017	0.106725
ENSCAFG00000010345	ENSCAFG00000010345	PVRL3	33:15909407-15932549	4.25647	36.0187	3.08102	1.49434	0.0129	0.311274
ENSCAFG00000003954	ENSCAFG00000003954	FKBP1B	17:18534765-18545170	2.36495	20.1321	3.08961	1.58803	0.00835	0.259297
ENSCAFG00000029314	ENSCAFG00000029314	C10orf35	4:20695186-20698645	1.14906	9.81843	3.09504	1.86899	0.0009	0.0781545
ENSCAFG00000012762	ENSCAFG00000012762	COCH	8:10214406-10229223	2.71503	23.8588	3.13548	1.61592	0.00355	0.165537
ENSCAFG00000010175	ENSCAFG00000010175	CDH22	24:33423650-33492301	0.428641	3.76941	3.1365	1.71699	0.002	0.117425
ENSCAFG00000009317	ENSCAFG00000009317	TMEM45A	33:7075295-7140605	3.36521	29.616	3.13761	1.65911	0.00615	0.228883
ENSCAFG00000007245	ENSCAFG00000007245	IL1A	17:36968841-36979435	0.663811	5.8627	3.14272	1.57363	0.032	0.464789
ENSCAFG00000002801	ENSCAFG00000002801	NPY	14:37824560-37831424	2.08507	18.6067	3.15766	1.49343	0.0065	0.230472
ENSCAFG00000003896	ENSCAFG00000003896	HSPA4L	19:13104678-13156863	2.14983	20.2097	3.23276	2.04575	0.0015	0.0988773
ENSCAFG00000032545	ENSCAFG00000032545	PROKR2	24:16351805-16364284	0.232964	2.22075	3.25287	1.9461	0.001	0.0814719
ENSCAFG00000001808	ENSCAFG00000001808	KIAA1324L	14:13076931-13245320	0.070462	0.673154	3.25602	1.51609	0.00585	0.223844
ENSCAFG00000002663	ENSCAFG00000002663	CD109	12:35712734-35838842	2.57537	24.8696	3.27153	2.07008	0.00115	0.0850883
ENSCAFG00000008498	ENSCAFG00000008498	MEIS2	30:4421912-4627053	0.740467	7.23172	3.28783	1.78619	0.00095	0.0796353
ENSCAFG00000016590	ENSCAFG00000016590	FBXO2	2:84562971-84570127	0.101849	1.04229	3.35524	1.72286	0.0053	0.211737
ENSCAFG00000006138	ENSCAFG00000006138	LUM	15:31791504-31800707	146.295	1499.36	3.35739	0.950338	0.0285	0.44187
ENSCAFG00000002441	ENSCAFG00000002441	ENSCAFG00000002441	1:101146373-101153332	0.13208	1.37055	3.37527	1.63782	0.0015	0.0988773
ENSCAFG00000000200	ENSCAFG00000000200	NDUFA4L2	10:1357228-1463472	15.2405	159.583	3.38832	0.175569	0.0426	0.516975
ENSCAFG00000010872	ENSCAFG00000010872	BAI2	2:69346261-69389315	0.206868	2.16927	3.39042	1.85405	0.00385	0.176128
ENSCAFG00000013762	ENSCAFG00000013762	COX-2	7:19668010-19674918	0.982643	10.3065	3.39074	2.03768	0.003	0.146485
ENSCAFG00000009195	ENSCAFG00000009195	FOXF2	35:1840140-1846649	4.05809	42.6313	3.39304	1.93855	0.00125	0.0897401
ENSCAFG00000002947	ENSCAFG00000002947	PRSS35	12:43904202-43905441	2.62378	28.008	3.41612	1.91807	0.0021	0.119428
ENSCAFG00000000460	ENSCAFG00000000460	LAPTM4B	13:40948-126849	2.75751	29.4793	3.41826	1.89892	0.001	0.0814719
ENSCAFG00000013920	ENSCAFG00000013920	ABL2	7:20696060-20727410	1.17742	12.5889	3.41845	1.72429	0.0046	0.19795
ENSCAFG00000014278	ENSCAFG00000014278	ABCA12	37:22138363-22306600	0.0838584	0.89731	3.41958	1.75404	0.00115	0.0850883
ENSCAFG00000006128	ENSCAFG00000006128	SEMA3D	18:24258133-24429758	1.62641	17.5509	3.43178	1.82154	0.00255	0.131135
ENSCAFG00000015971	ENSCAFG00000015971	CLCN5	X:42704900-42853812	0.413575	4.48733	3.43964	1.86005	0.0021	0.119428
ENSCAFG00000000834	ENSCAFG00000000834	TNFRSF11B	13:18155273-18183416	1.31982	14.448	3.45246	1.7529	0.00595	0.225882
ENSCAFG00000011587	ENSCAFG00000011587	NGEF	25:44471740-44598535	0.482148	5.33122	3.46692	2.18848	0.0017	0.106725
ENSCAFG00000015333	ENSCAFG00000015333	NPTX2	6:10805531-10817315	0.721974	8.00257	3.47045	2.01716	0.00115	0.0850883
ENSCAFG00000008316	ENSCAFG00000008316	FAM169A	2:57318988-57361584	1.22191	13.9254	3.51051	1.79222	0.0032	0.152653
ENSCAFG00000002702	ENSCAFG00000002702	COL12A1	12:36722873-36838616	14.0915	161.06	3.5147	1.49315	0.03565	0.488193
ENSCAFG00000029541	ENSCAFG00000029541	ATF5	1:106630813-106636502	2.39615	27.6216	3.52701	2.11496	0.0003	0.0402833
ENSCAFG00000010484	ENSCAFG00000010484	PKP2	27:16023142-16109247	0.269912	3.14354	3.54183	1.82428	0.00095	0.0796353
ENSCAFG00000005510	ENSCAFG00000005510	EOMES	23:16505622-16512410	1.32801	15.6807	3.56165	1.77486	0.04155	0.514128
ENSCAFG00000012983	ENSCAFG00000012983	GPR64	X:14994580-15034597	0.415301	5.28294	3.66911	2.07696	0.0009	0.0781545
ENSCAFG00000013448	ENSCAFG00000013448	COLGALT2	7:17245554-17342562	0.860661	11.1425	3.69448	2.10683	0.0007	0.0672278
ENSCAFG00000007845	ENSCAFG00000007845	DKK3	21:35033877-35074664	6.1146	83.3093	3.76815	2.15237	0.0013	0.0919639
ENSCAFG00000009722	ENSCAFG00000009722	TOX3	2:62981676-63087737	0.458157	6.29087	3.77935	1.95588	0.0002	0.0308553
ENSCAFG00000023615	ENSCAFG00000023615	MMP-12	5:28918693-28933474	1.37987	19.0274	3.78547	2.32329	0.0001	0.019336
ENSCAFG00000002589	ENSCAFG00000002589	COL9A1	12:32763692-32847276	0.951711	13.6621	3.84351	2.33295	0.0001	0.019336
ENSCAFG00000003503	ENSCAFG00000003503	ARHGEF5	16:5648830-5673560	0.297277	4.2851	3.84945	2.12377	0.0006	0.0635124
ENSCAFG00000005101	ENSCAFG00000005101	RPSA	23:9070952-9077058	5.03422	73.5156	3.86821	2.02649	0.00135	0.0932271
ENSCAFG00000019918	ENSCAFG00000019918	FOXF1	5:66341522-66347925	0.917203	13.6319	3.8936	2.1809	0.0005	0.0570945
ENSCAFG00000017309	ENSCAFG00000017309	RPL4	30:30766980-30770327	0.59425	9.0375	3.92678	1.98051	0.00015	0.0250034
ENSCAFG00000018123	ENSCAFG00000018123	ARSI	4:58787631-58794655	0.202431	3.0802	3.92752	2.11598	0.0004	0.0487462
ENSCAFG00000007280	ENSCAFG00000007280	RNF180	2:50166982-50353701	0.393075	6.85056	4.12335	2.40551	0.00015	0.0250034
ENSCAFG00000010205	ENSCAFG00000010205	ID4	35:18357825-18358637	0.454738	7.93527	4.12517	1.87357	0.0108	0.291118
ENSCAFG00000006073	ENSCAFG00000006073	POSTN	25:3167201-3209414	24.3678	433.128	4.15174	1.53276	0.03365	0.477021
ENSCAFG00000009756	ENSCAFG00000009756	ELOVL2	35:10690309-10720423	0.238652	4.49765	4.23619	2.33962	0.00035	0.043756
ENSCAFG00000002307	ENSCAFG00000002307	ASPN	1:98800118-99019334	35.5434	679.145	4.25607	0.678651	0.02175	0.394767
ENSCAFG00000009135	ENSCAFG00000009135	SAA1	21:40663391-40704729	2.95596	63.5189	4.42549	1.98719	0.0053	0.211737
ENSCAFG00000019036	ENSCAFG00000019036	LIPG	7:79201457-79221361	0.676786	14.7568	4.44654	2.2981	0.0061	0.228883
ENSCAFG00000016731	ENSCAFG00000016731	MSX2	4:38001358-38007407	1.74536	38.5083	4.46357	2.33344	5e-05	0.0111554
ENSCAFG00000015063	ENSCAFG00000015063	MMP3	5:28949630-28957915	1.77965	42.0477	4.56236	2.49231	5e-05	0.0111554
ENSCAFG00000018597	ENSCAFG00000018597	LAMA1	7:73307182-73438713	0.102702	2.46964	4.58776	2.4538	0.00025	0.035896
ENSCAFG00000029131	ENSCAFG00000029131	HAPLN1	3:23999218-24078497	2.95646	72.2333	4.61072	2.50041	0.00015	0.0250034
ENSCAFG00000031443	ENSCAFG00000031443	EREG	13:62873763-62880508	0.110408	5.40535	5.61347	2.72602	0.02875	0.443074
ENSCAFG00000014590	ENSCAFG00000014590	TNFSF18	7:25933820-25992525	0	1.52429	inf	#NAME?	0.00035	0.043756
ENSCAFG00000024205	ENSCAFG00000024205	CCL13	9:38938943-38940231	0	2.39	inf	#NAME?	0.00075	0.070171
ENSCAFG00000031769	ENSCAFG00000031769	C2orf88	37:836415-836700	0	2.01725	inf	#NAME?	0.0014	0.0957679
ENSCAFG00000024333	ENSCAFG00000024333	ENSCAFG00000024333	14:603815-604196	0	0.677758	inf	#NAME?	0.0059	0.224572
ENSCAFG00000001574	ENSCAFG00000001574	TSPO2	12:9797753-9798919	13.9691	0	#NAME?	#NAME?	5e-05	0.0111554
ENSCAFG00000001575	ENSCAFG00000001575	APOBEC2	12:9808272-9817114	95.7618	0	#NAME?	#NAME?	5e-05	0.0111554
ENSCAFG00000002124	ENSCAFG00000002124	ASB4	14:20733630-20798770	3.20339	0	#NAME?	#NAME?	5e-05	0.0111554
ENSCAFG00000005805	ENSCAFG00000005805	MYF6	15:23039069-23043868	46.187	0	#NAME?	#NAME?	5e-05	0.0111554
ENSCAFG00000007843	ENSCAFG00000007843	SMTNL1	18:38620568-38632607	66.7305	0	#NAME?	#NAME?	5e-05	0.0111554
ENSCAFG00000008507	ENSCAFG00000008507	DNTT	28:9729973-9759917	4.61906	0	#NAME?	#NAME?	5e-05	0.0111554
ENSCAFG00000009072	ENSCAFG00000009072	KCNC1	21:40273826-40316618	1.69292	0	#NAME?	#NAME?	5e-05	0.0111554
ENSCAFG00000009644	ENSCAFG00000009644	PKD2L1	28:13046002-13076332	1.70188	0	#NAME?	#NAME?	5e-05	0.0111554
ENSCAFG00000010309	ENSCAFG00000010309	MYOG	7:112097-114725	8.47972	0	#NAME?	#NAME?	5e-05	0.0111554
ENSCAFG00000013262	ENSCAFG00000013262	SMPX	X:17551609-17569575	511.628	0	#NAME?	#NAME?	5e-05	0.0111554
ENSCAFG00000016233	ENSCAFG00000016233	AGMAT	2:81981375-81989587	7.35444	0	#NAME?	#NAME?	5e-05	0.0111554
ENSCAFG00000016550	ENSCAFG00000016550	ASB12	X:49462966-49469610	10.1233	0	#NAME?	#NAME?	5e-05	0.0111554
ENSCAFG00000018654	ENSCAFG00000018654	CXorf64	X:98039093-98041159	2.30353	0	#NAME?	#NAME?	5e-05	0.0111554
ENSCAFG00000024414	ENSCAFG00000024414	ENSCAFG00000024414	27:26035791-26037546	5.68268	0	#NAME?	#NAME?	5e-05	0.0111554
ENSCAFG00000024874	ENSCAFG00000024874	ENSCAFG00000024874	14:467362-476023	5.67281	0	#NAME?	#NAME?	5e-05	0.0111554
ENSCAFG00000028953	ENSCAFG00000028953	TECRL	13:55272656-55373521	2.91491	0	#NAME?	#NAME?	5e-05	0.0111554
ENSCAFG00000031333	ENSCAFG00000031333	ENSCAFG00000031333	17:39326011-39353979	24.8313	0	#NAME?	#NAME?	5e-05	0.0111554
ENSCAFG00000032415	ENSCAFG00000032415	ENSCAFG00000032415	19:52898782-52913264	2.03904	0	#NAME?	#NAME?	5e-05	0.0111554
ENSCAFG00000000435	ENSCAFG00000000435	BEST3	10:11600345-11637504	2.3702	0	#NAME?	#NAME?	0.0228	0.400415
ENSCAFG00000011512	ENSCAFG00000011512	FBXO40	33:24880529-24896880	30.429	0	#NAME?	#NAME?	0.03885	0.49947
ENSCAFG00000032118	ENSCAFG00000032118	ENSCAFG00000032118	18:25360635-25531428	337.819	0	#NAME?	#NAME?	0.04155	0.514128
ENSCAFG00000031818	ENSCAFG00000031818	GGNBP1	12:2960163-2961253	1.18759	0	#NAME?	#NAME?	0.0475	0.545404
ENSCAFG00000011200	ENSCAFG00000011200	SGMS2	32:28386396-28403338	5.90125	22.6819	1.94245	1.1209	0.05	0.554065
ENSCAFG00000013965	ENSCAFG00000013965	SLC24A5	30:14372144-14400152	3.04955	10.8534	1.83148	1.11021	0.05005	0.554065
ENSCAFG00000014045	ENSCAFG00000014045	LRRC20	4:21229481-21312181	17.3694	3.2473	-2.41924	-1.39059	0.05005	0.554065
ENSCAFG00000010068	ENSCAFG00000010068	TNNI2	18:46076927-46079538	4246.33	2.24764	-10.8836	-4.06055	0.05025	0.555361
ENSCAFG00000009125	ENSCAFG00000009125	TMEM67	29:38655080-38711744	2.64745	7.36507	1.47609	1.07118	0.0503	0.555361
ENSCAFG00000000795	ENSCAFG00000000795	PDE10A	1:53463419-53755551	0.921794	5.53268	2.58546	1.66976	0.05035	0.555361
ENSCAFG00000004955	ENSCAFG00000004955	KMT2C	16:15963900-16157909	3.6293	1.17079	-1.63221	-1.23435	0.0504	0.555361
ENSCAFG00000007596	ENSCAFG00000007596	SLC25A4	16:45454661-45458511	1322.02	64.539	-4.35643	-1.90125	0.05045	0.555361
ENSCAFG00000007909	ENSCAFG00000007909	RHOBTB3	3:13821938-13871514	16.8669	43.3514	1.36188	0.984394	0.05045	0.555361
ENSCAFG00000008568	ENSCAFG00000008568	AGPAT5	16:58755845-58797913	51.6412	14.0802	-1.87485	-1.19275	0.05045	0.555361
ENSCAFG00000002229	ENSCAFG00000002229	PTPDC1	1:97942203-97967431	0.926865	3.06286	1.72445	1.13151	0.0505	0.555361
ENSCAFG00000004151	ENSCAFG00000004151	ANXA5	19:18419428-18451344	62.463	194.269	1.63698	1.02457	0.05055	0.555361
ENSCAFG00000017765	ENSCAFG00000017765	GRIA1	4:55803946-56103537	0.39701	3.13253	2.98008	1.65013	0.05055	0.555361
ENSCAFG00000018230	ENSCAFG00000018230	IL13RA2	X:87745654-87796530	1.35207	0.202996	-2.73564	-1.38434	0.05085	0.557601
ENSCAFG00000031390	ENSCAFG00000031390	MPZL1	7:30669157-30741467	13.9195	37.8587	1.44352	1.10569	0.0509	0.557601
ENSCAFG00000001872	ENSCAFG00000001872	POLR1C	12:11978428-11982038	23.8496	91.8275	1.94496	1.15179	0.051	0.557601
ENSCAFG00000013012	ENSCAFG00000013012	THAP4	25:51456491-51492999	33.7165	12.6085	-1.41906	-1.06287	0.051	0.557601
ENSCAFG00000001827	ENSCAFG00000001827	CROT	14:13474853-13534793	17.5924	7.16355	-1.29621	-0.960905	0.05105	0.557601
ENSCAFG00000001906	ENSCAFG00000001906	FZD1	14:17047381-17049337	4.15619	12.794	1.62213	1.02048	0.05105	0.557601
ENSCAFG00000018316	ENSCAFG00000018316	EVI5L	20:52541581-52571299	7.83237	2.45157	-1.67574	-1.10068	0.05105	0.557601
ENSCAFG00000010245	ENSCAFG00000010245	METTL15	21:48582446-48759266	11.7778	3.51901	-1.74283	-1.12257	0.0511	0.557601
ENSCAFG00000028732	ENSCAFG00000028732	ZFP3	5:31581579-31583091	6.37799	1.90183	-1.74571	-1.06751	0.0511	0.557601
ENSCAFG00000008420	ENSCAFG00000008420	COPB1	21:37186664-37224574	33.6872	80.6179	1.2589	1.00949	0.05115	0.557727
ENSCAFG00000014247	ENSCAFG00000014247	CEACAM1	1:111853853-111917449	21.6776	5.67177	-1.93433	-1.34383	0.0512	0.557853
ENSCAFG00000013496	ENSCAFG00000013496	STYXL1	6:7322626-7405129	23.7412	4.38224	-2.43765	-1.41205	0.0513	0.558523
ENSCAFG00000018299	ENSCAFG00000018299	PCYOX1L	4:59589946-59600670	3.5839	11.9763	1.74058	1.10488	0.0514	0.559192
ENSCAFG00000000819	ENSCAFG00000000819	DLA-DOB	12:2378145-2383732	6.73891	2.05597	-1.7127	-1.05183	0.05145	0.559316
ENSCAFG00000004267	ENSCAFG00000004267	HADHA	17:20307586-20355501	136.395	51.7593	-1.3979	-0.67694	0.0515	0.55944
ENSCAFG00000014358	ENSCAFG00000014358	CASK	X:35940949-36296928	4.34564	28.9455	2.7357	1.54325	0.0516	0.560107
ENSCAFG00000004713	ENSCAFG00000004713	PLK3	15:15519359-15524028	1.65717	6.33348	1.93428	1.12598	0.05175	0.561315
ENSCAFG00000003394	ENSCAFG00000003394	GRHL1	17:6957862-7007238	1.12178	4.12659	1.87916	1.07664	0.05195	0.563012
ENSCAFG00000004764	ENSCAFG00000004764	VWA8	22:8798523-9149397	8.73974	2.50698	-1.80164	-1.13218	0.05205	0.563012
ENSCAFG00000030617	ENSCAFG00000030617	NXPH3	9:25664459-25670771	0.457854	1.46281	1.67579	1.0288	0.05205	0.563012
ENSCAFG00000013413	ENSCAFG00000013413	RHOC	17:62869582-62871890	66.4498	167.97	1.33786	1.05205	0.0521	0.563012
ENSCAFG00000014007	ENSCAFG00000014007	SNX15	18:52152728-52164941	22.7165	9.26079	-1.29454	-0.909292	0.05225	0.563012
ENSCAFG00000011126	ENSCAFG00000011126	HAUS2	30:9502426-9516163	6.6506	18.5101	1.47676	1.07975	0.05235	0.563012
ENSCAFG00000001386	ENSCAFG00000001386	BRPF3	12:5315227-5344126	10.7268	3.84939	-1.47851	-1.08216	0.0524	0.563012
ENSCAFG00000004325	ENSCAFG00000004325	KPNA3	22:2064732-2108026	37.3001	11.3993	-1.71023	-1.11369	0.0524	0.563012
ENSCAFG00000008739	ENSCAFG00000008739	BOLA3	17:48941782-48952138	84.1739	34.2823	-1.29591	-0.942749	0.0524	0.563012
ENSCAFG00000001002	ENSCAFG00000001002	SMPDL3A	1:62092120-62110299	14.4342	38.0513	1.39846	1.04287	0.05245	0.563013
ENSCAFG00000004568	ENSCAFG00000004568	CUBN	2:19784197-20041500	0.36353	1.46591	2.01165	1.02107	0.05245	0.563012
ENSCAFG00000012742	ENSCAFG00000012742	MTFP1	26:23565664-23567575	7.87288	2.05209	-1.9398	-1.0774	0.05245	0.563012
ENSCAFG00000017011	ENSCAFG00000017011	HERC1	30:28195679-28336464	13.3805	5.35998	-1.31984	-1.0334	0.05245	0.563012
ENSCAFG00000032175	ENSCAFG00000032175	LHFPL2	3:28255421-28275666	3.1623	13.0818	2.04851	1.04612	0.05245	0.563012
ENSCAFG00000012384	ENSCAFG00000012384	CDK15	37:10849309-10932145	0.181277	0.633295	1.80468	0.928348	0.05255	0.56361
ENSCAFG00000029676	ENSCAFG00000029676	ENSCAFG00000029676	17:37702386-37829005	537.387	5.63574	-6.57521	-0.61328	0.0526	0.56361
ENSCAFG00000010111	ENSCAFG00000010111	GBAS	6:451622-484815	203.82	68.4406	-1.57437	-0.999595	0.05265	0.56361
ENSCAFG00000009685	ENSCAFG00000009685	SEC31B	28:13213862-13246172	11.6316	0.149045	-6.28616	-3.13855	0.0527	0.56361
ENSCAFG00000020276	ENSCAFG00000020276	CYR61	6:62443287-62446469	25.801	73.9558	1.51924	1.0912	0.0527	0.56361
ENSCAFG00000003945	ENSCAFG00000003945	DENND2A	16:8392172-8477992	7.34658	2.1912	-1.74535	-1.20746	0.0528	0.564264
ENSCAFG00000025493	ENSCAFG00000025493	C17orf58	9:12583888-12585134	1.97667	7.09081	1.84288	0.969444	0.05295	0.564972
ENSCAFG00000005001	ENSCAFG00000005001	ENSCAFG00000005001	16:16841911-16842685	28.0018	11.2439	-1.31638	-0.959952	0.05305	0.564972
ENSCAFG00000015543	ENSCAFG00000015543	TBL1XR1	34:40578617-40656894	10.0378	30.0822	1.58347	1.02689	0.05305	0.564972
ENSCAFG00000016136	ENSCAFG00000016136	CECR2	27:45125364-45187791	1.22025	0.351639	-1.795	-1.13502	0.05305	0.564972
ENSCAFG00000005363	ENSCAFG00000005363	RIN2	24:3344721-3563712	9.10887	24.1967	1.40947	1.16061	0.0531	0.564972
ENSCAFG00000005853	ENSCAFG00000005853	PPP1R27	9:308180-532515	223.891	4.91766	-5.50868	-0.0986872	0.0531	0.564972
ENSCAFG00000000821	ENSCAFG00000000821	UTP23	13:16212376-16219919	5.20528	12.3606	1.2477	0.98283	0.05315	0.565089
ENSCAFG00000012912	ENSCAFG00000012912	DHX32	28:34999389-35035964	40.595	12.7358	-1.67242	-1.10832	0.0532	0.565206
ENSCAFG00000018306	ENSCAFG00000018306	STXBP2	20:52412884-52421684	26.3792	10.5676	-1.31975	-0.941144	0.0533	0.56526
ENSCAFG00000012835	ENSCAFG00000012835	RS1	X:14597717-14749655	1.7084	0.163102	-3.3888	-0.482215	0.05335	0.56526
ENSCAFG00000002408	ENSCAFG00000002408	ENSCAFG00000002408	1:100214088-100214756	3.23473	0.83937	-1.94627	-0.98488	0.0534	0.56526
ENSCAFG00000006229	ENSCAFG00000006229	PCDH1	2:36813585-36836467	2.88316	0.984444	-1.55027	-0.938212	0.0534	0.56526
ENSCAFG00000029458	ENSCAFG00000029458	SNAI3	5:64534187-64899281	1.88202	0.0379496	-5.63205	-0.152704	0.0534	0.56526
ENSCAFG00000031564	ENSCAFG00000031564	NUDT4	15:33627369-33645705	55.5115	21.1114	-1.39477	-0.983695	0.05345	0.565377
ENSCAFG00000017616	ENSCAFG00000017616	LARP6	30:34520827-34535614	13.8503	39.5578	1.51404	1.10528	0.05365	0.566124
ENSCAFG00000002089	ENSCAFG00000002089	CD2AP	12:15552172-15680950	6.13055	20.1254	1.71493	1.10656	0.0537	0.566124
ENSCAFG00000003296	ENSCAFG00000003296	GFPT1	10:68073136-68125032	23.5044	57.2842	1.28521	0.984115	0.0538	0.566124
ENSCAFG00000000654	ENSCAFG00000000654	FZD6	13:4732855-4771294	9.74541	26.654	1.45156	1.08388	0.05385	0.566124
ENSCAFG00000014431	ENSCAFG00000014431	SUGP2	20:44096886-44132871	17.147	5.226	-1.71417	-1.25895	0.05385	0.566124
ENSCAFG00000001508	ENSCAFG00000001508	RAC2	10:27295753-27310725	153.369	34.1313	-2.16784	-1.11155	0.0539	0.566124
ENSCAFG00000006859	ENSCAFG00000006859	TMEM132B	26:4453645-4667709	1.28454	0.400493	-1.6814	-0.84205	0.0539	0.566124
ENSCAFG00000009395	ENSCAFG00000009395	SLC6A2	2:60315323-60364082	0.402159	1.3926	1.79195	0.949399	0.05395	0.566124
ENSCAFG00000011222	ENSCAFG00000011222	TTBK2	30:9676852-9809141	2.3981	6.00098	1.32331	0.94767	0.05395	0.566124
ENSCAFG00000013491	ENSCAFG00000013491	FAM78B	38:17292262-17368060	1.86162	7.74089	2.05594	1.10801	0.05395	0.566124
ENSCAFG00000015008	ENSCAFG00000015008	GORAB	7:28220420-28240999	17.8702	64.6118	1.85424	1.11976	0.05395	0.566124
ENSCAFG00000025115	ENSCAFG00000025115	ENSCAFG00000025115	38:22874617-22914523	7.36683	1.59349	-2.20885	-1.24645	0.054	0.566239
ENSCAFG00000002987	ENSCAFG00000002987	TBX18	12:44901082-44929205	6.9207	23.2396	1.74759	1.08047	0.05415	0.567312
ENSCAFG00000013865	ENSCAFG00000013865	PRRG1	X:31995250-32142338	2.09342	6.62348	1.66173	0.983557	0.05425	0.567312
ENSCAFG00000005455	ENSCAFG00000005455	NEU3	21:23460904-23474613	3.41137	0.847797	-2.00856	-1.05293	0.0543	0.567312
ENSCAFG00000029414	ENSCAFG00000029414	CARD8	1:108049614-108060603	2.13327	0.532425	-2.00241	-1.10969	0.05435	0.567312
ENSCAFG00000002313	ENSCAFG00000002313	OGN	1:98800118-99019334	29.2569	246.301	3.07357	0.420918	0.0544	0.567312
ENSCAFG00000030721	ENSCAFG00000030721	COL10A1	12:71791682-71910400	0.049816	10.6124	7.73493	0.646229	0.0544	0.567312
ENSCAFG00000000943	ENSCAFG00000000943	ARFGAP3	10:22658242-22711478	21.9614	63.1473	1.52375	1.04934	0.05445	0.567312
ENSCAFG00000004977	ENSCAFG00000004977	ENSCAFG00000004977	22:24607940-24608557	4.16413	1.02407	-2.0237	-1.06719	0.0545	0.567312
ENSCAFG00000011458	ENSCAFG00000011458	LRMP	27:22369417-22409441	19.4911	2.45793	-2.9873	-1.40732	0.05455	0.567312
ENSCAFG00000007971	ENSCAFG00000007971	KATNBL1	30:910626-923890	9.95153	26.9844	1.43913	1.06673	0.0546	0.567312
ENSCAFG00000014386	ENSCAFG00000014386	SLC25A42	20:44043246-44075188	4.41765	1.03853	-2.08874	-1.10874	0.0546	0.567312
ENSCAFG00000030271	ENSCAFG00000030271	UBE2QL1	34:7236122-7277885	9.33323	2.22821	-2.06649	-1.11501	0.0546	0.567312
ENSCAFG00000002371	ENSCAFG00000002371	ZAP70	10:44887357-44899014	2.50146	0.677284	-1.88494	-1.04623	0.05465	0.567312
ENSCAFG00000016051	ENSCAFG00000016051	CACNA1C	27:44159567-44746429	0.408663	1.50484	1.88062	1.16687	0.05465	0.567312
ENSCAFG00000007394	ENSCAFG00000007394	ABHD6	20:32298731-32331030	4.43473	1.7414	-1.3486	-0.979606	0.05475	0.567537
ENSCAFG00000016551	ENSCAFG00000016551	PFDN4	30:23219937-23220342	65.3911	182.834	1.48337	1.10131	0.05475	0.567537
ENSCAFG00000000885	ENSCAFG00000000885	DEPTOR	13:18859097-18988362	8.43986	1.80902	-2.22201	-1.33986	0.0548	0.56765
ENSCAFG00000004938	ENSCAFG00000004938	UNC13D	9:4753165-4801491	7.29345	0.782622	-3.22021	-0.85235	0.05485	0.567762
ENSCAFG00000004006	ENSCAFG00000004006	SVIL	2:15997744-16091519	36.449	4.4697	-3.02763	-1.68048	0.05495	0.567806
ENSCAFG00000013052	ENSCAFG00000013052	TANC2	9:11133699-11454022	0.977041	2.86394	1.55151	1.13793	0.05495	0.567806
ENSCAFG00000017907	ENSCAFG00000017907	GM2A	4:57962897-58016023	22.3718	62.6224	1.48499	1.071	0.055	0.567806
ENSCAFG00000000577	ENSCAFG00000000577	TIAM2	1:44896836-45000582	4.07264	11.1273	1.45007	1.07959	0.05505	0.567806
ENSCAFG00000014116	ENSCAFG00000014116	ATP6AP2	X:35050255-35072775	59.3215	199.279	1.74816	1.12202	0.05505	0.567806
ENSCAFG00000009028	ENSCAFG00000009028	ASB8	27:6613173-6617932	22.3687	6.05978	-1.88415	-1.07639	0.0551	0.567918
ENSCAFG00000005527	ENSCAFG00000005527	P4HA3	21:23991409-24032463	4.07983	15.5823	1.93333	1.12656	0.05525	0.569059
ENSCAFG00000013499	ENSCAFG00000013499	RNF2	7:18271680-18285173	5.40405	12.7015	1.23288	0.995176	0.05535	0.569281
ENSCAFG00000032631	ENSCAFG00000032631	ENSCAFG00000032631	9:5949374-5976435	3.71643	0.815304	-2.18851	-1.11518	0.05535	0.569281
ENSCAFG00000029976	ENSCAFG00000029976	DNAJB9	14:48882614-48886206	22.5483	75.5954	1.74528	1.10053	0.05545	0.569394
ENSCAFG00000013596	ENSCAFG00000013596	CD69	27:36197202-36205042	5.27548	1.43011	-1.88318	-1.04592	0.0555	0.569394
ENSCAFG00000014216	ENSCAFG00000014216	MAP4K2	18:52353231-52366645	13.0973	5.1474	-1.34735	-0.989635	0.05555	0.569394
ENSCAFG00000003709	ENSCAFG00000003709	CD37	1:107130837-107136913	24.3549	4.70331	-2.37246	-1.59251	0.05565	0.569394
ENSCAFG00000014029	ENSCAFG00000014029	IL1RAP	34:22547217-22622645	2.31366	6.96283	1.58949	1.00812	0.05565	0.569394
ENSCAFG00000019937	ENSCAFG00000019937	KIAA0513	5:67486447-67534474	10.2429	3.84512	-1.41352	-1.02318	0.05565	0.569394
ENSCAFG00000007119	ENSCAFG00000007119	CCM2L	24:21437492-21455000	1.96962	0.48074	-2.03459	-0.971151	0.05575	0.569394
ENSCAFG00000015798	ENSCAFG00000015798	ENSCAFG00000015798	X:42273805-42275811	75.4584	184.284	1.28818	1.02008	0.05575	0.569394
ENSCAFG00000019132	ENSCAFG00000019132	RPH3AL	9:45333292-45420867	8.22764	2.60681	-1.65819	-1.03231	0.05575	0.569394
ENSCAFG00000003260	ENSCAFG00000003260	PLEK	10:67395744-67420443	43.5832	12.1906	-1.838	-1.09046	0.05585	0.569394
ENSCAFG00000018323	ENSCAFG00000018323	ABLIM3	4:59690809-59798860	19.4301	2.78897	-2.80049	-1.92421	0.05585	0.569394
ENSCAFG00000001511	ENSCAFG00000001511	IL2RB	10:27370668-27388813	2.02403	0.523869	-1.94995	-1.12087	0.0559	0.569394
ENSCAFG00000018797	ENSCAFG00000018797	BRIX1	4:73375451-73392095	9.84649	28.733	1.54503	1.04968	0.05595	0.569394
ENSCAFG00000019416	ENSCAFG00000019416	PANK4	5:57370208-57386074	13.5482	5.11683	-1.40477	-1.0725	0.05595	0.569394
ENSCAFG00000023408	ENSCAFG00000023408	SLC25A3	2:14800585-14801410	46.3445	17.9905	-1.36516	-1.02607	0.05595	0.569394
ENSCAFG00000010383	ENSCAFG00000010383	CAPN3	30:9214773-9433023	125.919	0.195447	-9.3315	-0.535234	0.0561	0.57052
ENSCAFG00000001496	ENSCAFG00000001496	GGA1	10:26973661-26991449	21.1677	7.75599	-1.44848	-1.05123	0.0562	0.571061
ENSCAFG00000008248	ENSCAFG00000008248	ACTR8	20:36118574-36133764	39.0933	16.5403	-1.24093	-1.00996	0.05625	0.571061
ENSCAFG00000008296	ENSCAFG00000008296	CHDH	20:36179795-36186134	11.1271	3.36139	-1.72695	-1.0911	0.05635	0.571061
ENSCAFG00000018207	ENSCAFG00000018207	CABLES1	7:65004756-65124873	1.61171	4.9776	1.62686	1.02592	0.05635	0.571061
ENSCAFG00000018281	ENSCAFG00000018281	ARHGEF37	4:59357832-59412617	3.83228	1.18562	-1.69256	-1.03985	0.05635	0.571061
ENSCAFG00000014633	ENSCAFG00000014633	FRMD6	8:27915317-27990186	7.86691	22.0447	1.48656	1.09435	0.0564	0.571168
ENSCAFG00000002632	ENSCAFG00000002632	PIGF	10:48804433-48838295	11.9993	31.0903	1.37351	1.03636	0.05665	0.5733
ENSCAFG00000019634	ENSCAFG00000019634	FUNDC2	X:123046450-123064580	86.7354	30.7397	-1.49652	-0.893958	0.0567	0.573405
ENSCAFG00000029790	ENSCAFG00000029790	TRIM17	14:635236-639367	0.791572	0	#NAME?	#NAME?	0.0568	0.574016
ENSCAFG00000004189	ENSCAFG00000004189	ENSCAFG00000004189	19:19677451-19678279	1.80397	0.448356	-2.00846	-1.02772	0.05685	0.574122
ENSCAFG00000011001	ENSCAFG00000011001	TYW5	37:9110403-9130298	10.6759	27.9364	1.38779	1.02595	0.057	0.574836
ENSCAFG00000013005	ENSCAFG00000013005	EPHB3	34:17420165-17433821	3.7402	11.252	1.589	0.973109	0.057	0.574836
ENSCAFG00000017081	ENSCAFG00000017081	ITGB1BP2	X:55633113-55637563	9.27209	3.78235	-1.29361	-0.920328	0.05715	0.575564
ENSCAFG00000000009	ENSCAFG00000000009	PQLC1	1:757902-800885	31.4692	8.98998	-1.80755	-1.06327	0.05725	0.575564
ENSCAFG00000004148	ENSCAFG00000004148	RPN1	20:2607377-2640698	34.6326	82.2691	1.24822	0.884635	0.05725	0.575564
ENSCAFG00000031879	ENSCAFG00000031879	ENSCAFG00000031879	35:24065995-24066779	1.28656	0	#NAME?	#NAME?	0.0573	0.575564
ENSCAFG00000009634	ENSCAFG00000009634	MAIL	33:8147161-8155808	5.82934	14.314	1.29602	1.0091	0.05735	0.575564
ENSCAFG00000012299	ENSCAFG00000012299	NDST3	32:37322172-37488031	0.804237	2.49677	1.63437	1.04385	0.05735	0.575564
ENSCAFG00000016925	ENSCAFG00000016925	FOXO4	X:55469532-55477764	13.0106	4.8688	-1.41806	-1.07774	0.05735	0.575564
ENSCAFG00000016114	ENSCAFG00000016114	CECR1	27:44885445-44913007	5.28604	1.34391	-1.97575	-1.0799	0.0574	0.575667
ENSCAFG00000001800	ENSCAFG00000001800	C12orf23	10:31800631-31812643	11.0091	39.8528	1.85598	1.07902	0.05745	0.57577
ENSCAFG00000005528	ENSCAFG00000005528	TIMP2	9:2521386-2534115	39.025	104.978	1.42761	1.00321	0.0576	0.576875
ENSCAFG00000030569	ENSCAFG00000030569	SDF2	9:42847989-42858963	18.8124	43.5872	1.21222	0.964571	0.05765	0.576977
ENSCAFG00000017436	ENSCAFG00000017436	DYNLL2	9:32764706-32766936	127.524	51.1298	-1.31853	-0.973489	0.0579	0.57908
ENSCAFG00000028878	ENSCAFG00000028878	EEF1A2	24:46668622-47275963	398.067	4.0726	-6.61092	-0.42697	0.058	0.57968
ENSCAFG00000010406	ENSCAFG00000010406	CPNE8	27:14619488-14837435	2.25454	7.81281	1.79301	1.07627	0.0582	0.581279
ENSCAFG00000004596	ENSCAFG00000004596	TMCC1	20:5348445-5525862	15.1067	4.70274	-1.68361	-1.06929	0.0584	0.581772
ENSCAFG00000013322	ENSCAFG00000013322	APOC3	5:16740338-16908278	1.45418	0	#NAME?	#NAME?	0.0584	0.581772
ENSCAFG00000014002	ENSCAFG00000014002	H2AFY2	4:21057881-21086730	7.37288	23.8267	1.69228	1.04518	0.05845	0.581772
ENSCAFG00000014478	ENSCAFG00000014478	TRBC2	16:6765175-6925374	9.12155	2.89018	-1.65812	-0.918117	0.05845	0.581772
ENSCAFG00000032691	ENSCAFG00000032691	ENSCAFG00000032691	17:37702386-37829005	163.989	1.80294	-6.50711	-0.334564	0.05845	0.581772
ENSCAFG00000014530	ENSCAFG00000014530	ABLIM2	3:59840722-59980964	9.3916	2.42515	-1.9533	-1.06178	0.0585	0.58187
ENSCAFG00000001181	ENSCAFG00000001181	TRAPPC9	13:34579098-35115818	10.1617	4.35902	-1.22107	-0.978939	0.0586	0.582164
ENSCAFG00000009217	ENSCAFG00000009217	CHMP7	25:34244077-34257169	17.3098	6.86868	-1.33349	-0.995442	0.05865	0.582164
ENSCAFG00000012860	ENSCAFG00000012860	RAPH1	37:12284627-12380445	2.02015	13.279	2.71661	1.77593	0.05865	0.582164
ENSCAFG00000017347	ENSCAFG00000017347	COX11	9:30073802-30079833	17.4735	6.92774	-1.33471	-0.962168	0.05875	0.58236
ENSCAFG00000018331	ENSCAFG00000018331	COLEC12	7:67164229-67373037	17.6738	62.2205	1.81578	1.12967	0.05875	0.58236
ENSCAFG00000014202	ENSCAFG00000014202	SIK2	5:21359403-21479841	7.72081	3.08933	-1.32146	-0.980205	0.05885	0.582555
ENSCAFG00000029642	ENSCAFG00000029642	ENSCAFG00000029642	14:34172444-34172683	51.227	185.413	1.85577	1.07597	0.05885	0.582555
ENSCAFG00000016184	ENSCAFG00000016184	PLEKHM2	2:81865791-81880743	83.5648	27.9902	-1.57797	-0.983488	0.0589	0.582652
ENSCAFG00000001701	ENSCAFG00000001701	RBFOX2	10:28397411-28489043	19.7455	57.0236	1.53004	1.22723	0.05895	0.582749
ENSCAFG00000008358	ENSCAFG00000008358	LOXL3	17:48593715-48609804	5.65478	20.5197	1.85947	1.1013	0.05915	0.583917
ENSCAFG00000014750	ENSCAFG00000014750	ERO1L	8:28861425-28926280	14.6856	37.7958	1.36382	1.02813	0.0592	0.583917
ENSCAFG00000008874	ENSCAFG00000008874	HUNK	31:26748325-26830489	2.60405	7.39126	1.50506	0.928262	0.05925	0.583917
ENSCAFG00000023033	ENSCAFG00000023033	PCDHAC2	2:36046625-36097076	0.995757	0.253861	-1.97176	-1.07028	0.05925	0.583917
ENSCAFG00000018584	ENSCAFG00000018584	FBXO4	4:67650120-67665658	5.74204	15.1284	1.39763	1.01141	0.0593	0.583917
ENSCAFG00000014609	ENSCAFG00000014609	FERMT3	18:52834307-52850967	39.3995	8.89696	-2.14679	-1.08145	0.05935	0.583917
ENSCAFG00000019677	ENSCAFG00000019677	ENSCAFG00000019677	6:40119853-40122998	361.71	99.4022	-1.86349	-1.05354	0.05935	0.583917
ENSCAFG00000002868	ENSCAFG00000002868	PTPN3	11:64489931-64592132	5.56096	1.29745	-2.09966	-1.10856	0.05945	0.584504
ENSCAFG00000009467	ENSCAFG00000009467	HIBCH	37:841884-944001	72.9014	25.3592	-1.52344	-1.11987	0.0595	0.5846
ENSCAFG00000000512	ENSCAFG00000000512	SRFBP1	11:11940143-12000962	9.37391	26.4228	1.49506	1.14801	0.0596	0.585186
ENSCAFG00000010940	ENSCAFG00000010940	MCTP2	3:45845657-46036742	1.67568	0.453775	-1.8847	-1.04754	0.05975	0.585339
ENSCAFG00000015773	ENSCAFG00000015773	ENSCAFG00000015773	7:34098331-34098781	29.6783	77.6093	1.38682	1.01275	0.0598	0.585339
ENSCAFG00000011437	ENSCAFG00000011437	CD1E	38:23294564-23297989	0.648171	0.159771	-2.02037	-1.02342	0.0599	0.585339
ENSCAFG00000017389	ENSCAFG00000017389	RAB13	7:43153024-43156400	59.9648	137.254	1.19466	0.940523	0.05995	0.585339
ENSCAFG00000018560	ENSCAFG00000018560	MYH11	6:28058471-28186051	5.62285	1.87405	-1.58514	-1.08061	0.05995	0.585339
ENSCAFG00000002533	ENSCAFG00000002533	SEC61B	11:56279787-56286294	127.482	474.307	1.89552	1.08846	0.06	0.585339
ENSCAFG00000005526	ENSCAFG00000005526	IKBKB	16:23356832-23418407	9.91894	3.719	-1.41527	-1.05808	0.06	0.585339
ENSCAFG00000008647	ENSCAFG00000008647	TKT	20:36690575-36706442	137.485	43.6461	-1.65535	-1.05655	0.06	0.585339
ENSCAFG00000010926	ENSCAFG00000010926	TMEM39A	33:23085162-23116210	16.4257	44.15	1.42646	1.01738	0.06	0.585339
ENSCAFG00000008373	ENSCAFG00000008373	IL7	29:26384492-26422587	1.66132	0.394454	-2.0744	-0.847802	0.0601	0.585339
ENSCAFG00000013325	ENSCAFG00000013325	PHEX	X:17830687-18035505	2.0157	8.87609	2.13865	1.10909	0.0601	0.585339
ENSCAFG00000015578	ENSCAFG00000015578	RTN1	8:34810341-35033387	0.225545	1.32206	2.5513	1.26501	0.0601	0.585339
ENSCAFG00000030851	ENSCAFG00000030851	HLF	9:30326603-30381225	1.09237	0.276485	-1.98218	-1.07004	0.0602	0.58592
ENSCAFG00000000123	ENSCAFG00000000123	ATP8B1	1:18156419-18279201	3.79021	9.05172	1.25592	1.01231	0.06025	0.585993
ENSCAFG00000006538	ENSCAFG00000006538	HSPH1	25:8972957-9000762	26.5613	147.388	2.47222	1.26083	0.0603	0.585993
ENSCAFG00000029013	ENSCAFG00000029013	ABHD17C	3:56881338-56887105	5.46074	14.3656	1.39545	1.06247	0.06035	0.585993
ENSCAFG00000030681	ENSCAFG00000030681	ENSCAFG00000030681	27:15571685-15573394	2.61899	10.7223	2.03354	1.07409	0.0604	0.585993
ENSCAFG00000000569	ENSCAFG00000000569	ZNF608	11:14300703-14405987	4.4226	11.3437	1.35892	1.026	0.06045	0.585993
ENSCAFG00000010856	ENSCAFG00000010856	PSMD1	25:43002696-43097581	58.8987	22.8163	-1.36817	-0.931057	0.06045	0.585993
ENSCAFG00000007206	ENSCAFG00000007206	KIF3B	24:21666909-21703541	2.4991	6.38901	1.35418	1.00929	0.06085	0.589083
ENSCAFG00000014400	ENSCAFG00000014400	CCDC88B	18:52722639-52833969	4.08039	0.271031	-3.91217	-0.33111	0.06085	0.589083
ENSCAFG00000011599	ENSCAFG00000011599	TBC1D10C	18:50026678-50070876	5.6047	0.505036	-3.47218	-0.225495	0.06095	0.589536
ENSCAFG00000009673	ENSCAFG00000009673	ENSCAFG00000009673	2:62318407-62319031	4.53631	0.753204	-2.59041	-1.28546	0.061	0.589536
ENSCAFG00000030240	ENSCAFG00000030240	DUSP4	16:34791854-34817289	3.70338	10.0073	1.43414	1.04273	0.06105	0.589536
ENSCAFG00000008689	ENSCAFG00000008689	PRKCD	20:36724061-36749485	15.1541	5.95695	-1.34706	-0.961112	0.0611	0.589536
ENSCAFG00000025373	ENSCAFG00000025373	ENSCAFG00000025373	28:12533275-12543312	18.0429	6.84513	-1.39828	-1.00307	0.0611	0.589536
ENSCAFG00000018033	ENSCAFG00000018033	PTPN9	30:38312607-38349046	8.28968	21.2412	1.35747	0.955704	0.0612	0.590108
ENSCAFG00000010532	ENSCAFG00000010532	SPHKAP	25:40632930-40802543	2.39616	0.976956	-1.29436	-0.946542	0.06135	0.591161
ENSCAFG00000017519	ENSCAFG00000017519	TNMD	X:74459193-74475057	1.69748	5.98878	1.81887	1.04719	0.0614	0.59125
ENSCAFG00000030020	ENSCAFG00000030020	SIGMAR1	11:51308207-51313456	8.90041	20.6036	1.21095	0.973499	0.06155	0.592301
ENSCAFG00000003880	ENSCAFG00000003880	ENSCAFG00000003880	1:107486487-107489213	15.5048	52.8759	1.7699	1.06069	0.0616	0.592389
ENSCAFG00000015324	ENSCAFG00000015324	TNFAIP8L3	30:16822971-16823538	8.29821	29.1913	1.81467	1.00288	0.0617	0.592958
ENSCAFG00000005474	ENSCAFG00000005474	TPPP2	15:18119973-18121466	1.14891	0	#NAME?	#NAME?	0.06175	0.593045
ENSCAFG00000002981	ENSCAFG00000002981	REL	10:60990206-61023654	0.596911	2.32071	1.95898	1.06598	0.0618	0.593133
ENSCAFG00000009532	ENSCAFG00000009532	N-RAS	17:52412768-52418204	20.2551	49.6815	1.29442	0.948625	0.062	0.594219
ENSCAFG00000013079	ENSCAFG00000013079	OLFML2B	38:20658102-20693250	42.6211	151.147	1.82631	0.951429	0.062	0.594219
ENSCAFG00000024988	ENSCAFG00000024988	FRZB	36:25884496-25907339	12.15	40.0859	1.72214	1.04006	0.06205	0.594219
ENSCAFG00000004544	ENSCAFG00000004544	DLG2	21:15005601-15776729	0.728585	2.78851	1.93632	1.06402	0.06215	0.594219
ENSCAFG00000012504	ENSCAFG00000012504	ENSCAFG00000012504	18:50781638-50800845	326.35	3.05739	-6.73798	-2.73806	0.06215	0.594219
ENSCAFG00000013781	ENSCAFG00000013781	COL26A1	6:8379681-8392823	1.48991	7.69453	2.36861	1.20518	0.0622	0.594219
ENSCAFG00000020288	ENSCAFG00000020288	SNTB2	5:80352533-80461621	2.69821	10.7227	1.9906	1.07732	0.0622	0.594219
ENSCAFG00000012716	ENSCAFG00000012716	ARHGAP30	38:21394890-21411281	11.6358	2.52839	-2.20227	-1.07304	0.06225	0.594305
ENSCAFG00000019305	ENSCAFG00000019305	RAP1GAP2	9:46832808-47009642	1.82389	0.512188	-1.83228	-0.997907	0.0623	0.594391
ENSCAFG00000028800	ENSCAFG00000028800	PDZD11	X:54732412-54739073	4.5808	12.1106	1.4026	1.04107	0.06235	0.594477
ENSCAFG00000001305	ENSCAFG00000001305	FBP1	1:72099570-72125606	0.845222	2.64254	1.64452	0.841036	0.06255	0.595601
ENSCAFG00000028453	ENSCAFG00000028453	ENSCAFG00000028453	1:102779496-102787260	7.2398	2.71612	-1.4144	-0.874554	0.06255	0.595601
ENSCAFG00000001741	ENSCAFG00000001741	GNMT	12:11468974-11774631	1.32215	8.45227	2.67645	0.0652675	0.0626	0.595686
ENSCAFG00000008853	ENSCAFG00000008853	TIAM1	31:26058783-26259995	5.46958	14.9646	1.45205	0.87391	0.06265	0.595771
ENSCAFG00000018396	ENSCAFG00000018396	ATPAF2	5:41480288-41498398	15.2055	6.12735	-1.31126	-0.951777	0.0627	0.595855
ENSCAFG00000001503	ENSCAFG00000001503	MFNG	10:27082976-27098115	9.24195	2.33116	-1.98715	-1.00711	0.06295	0.597448
ENSCAFG00000020002	ENSCAFG00000020002	EXTL2	6:49235805-49255109	8.87463	21.7637	1.29417	0.69518	0.06295	0.597448
ENSCAFG00000017621	ENSCAFG00000017621	CARM1	20:50332132-50347241	15.4909	6.14048	-1.335	-1.01177	0.06305	0.598006
ENSCAFG00000009443	ENSCAFG00000009443	IRX5	2:60957232-61024721	1.72167	8.80541	2.35458	1.32177	0.0631	0.598089
ENSCAFG00000008679	ENSCAFG00000008679	LMBR1L	27:5475855-5487902	9.52779	2.65289	-1.84457	-1.07309	0.0632	0.598255
ENSCAFG00000017167	ENSCAFG00000017167	KCNN3	7:42572866-42697820	3.7572	0.938249	-2.00161	-1.05532	0.0632	0.598255
ENSCAFG00000009632	ENSCAFG00000009632	TYRO3	30:8571474-8598722	4.63091	12.9717	1.486	1.00275	0.06335	0.598585
ENSCAFG00000005165	ENSCAFG00000005165	MGAT5B	9:3882451-3953059	0.87332	2.92683	1.74476	1.06889	0.0634	0.598585
ENSCAFG00000013455	ENSCAFG00000013455	TSEN15	7:17356908-17388084	14.6083	40.0908	1.45648	1.04276	0.0634	0.598585
ENSCAFG00000028570	ENSCAFG00000028570	DUSP3	9:19518737-19529289	34.6948	10.9883	-1.65875	-1.05896	0.0634	0.598585
ENSCAFG00000028958	ENSCAFG00000028958	TCEAL7	X:76373429-76373732	3.90683	0	#NAME?	#NAME?	0.06345	0.598667
ENSCAFG00000011265	ENSCAFG00000011265	PTPRC	7:4156686-4282147	33.866	11.2089	-1.59519	-0.991697	0.06355	0.599221
ENSCAFG00000001300	ENSCAFG00000001300	SLC35B4	14:3120933-3149931	3.94515	9.69314	1.29688	0.932666	0.0636	0.599303
ENSCAFG00000001090	ENSCAFG00000001090	PHF5A	10:23798997-23810843	45.343	111.045	1.2922	0.441217	0.06375	0.600326
ENSCAFG00000003276	ENSCAFG00000003276	ANTXR1	10:67848037-68021430	26.7472	114.315	2.09555	1.06059	0.06395	0.60073
ENSCAFG00000007609	ENSCAFG00000007609	MRVI1	21:33740348-33816836	4.53575	1.53076	-1.56709	-0.999038	0.06395	0.60073
ENSCAFG00000017296	ENSCAFG00000017296	RNF145	4:51237974-51336987	20.7326	52.9498	1.35272	1.04097	0.06395	0.60073
ENSCAFG00000002023	ENSCAFG00000002023	RCAN2	12:14426938-14647974	54.1949	11.058	-2.29307	-0.728517	0.064	0.60073
ENSCAFG00000016028	ENSCAFG00000016028	SHROOM4	X:43370320-43639302	2.39778	0.553509	-2.11502	-1.15953	0.064	0.60073
ENSCAFG00000006809	ENSCAFG00000006809	NCOA4	28:1803219-1825612	96.4094	37.7372	-1.35319	-0.976388	0.0641	0.60128
ENSCAFG00000010080	ENSCAFG00000010080	MYO1B	37:1747984-1922569	33.4462	139.387	2.05918	1.14371	0.06415	0.60136
ENSCAFG00000007680	ENSCAFG00000007680	TMEM150A	17:39480205-39483270	27.4818	7.75787	-1.82474	-1.04073	0.0643	0.602376
ENSCAFG00000019134	ENSCAFG00000019134	PPL	6:36497461-36541298	2.13464	0.606742	-1.81484	-1.07166	0.0644	0.60262
ENSCAFG00000000125	ENSCAFG00000000125	NARS	1:18320147-18339132	21.5593	47.6874	1.1453	0.902208	0.0645	0.60262
ENSCAFG00000007846	ENSCAFG00000007846	GBE1	31:5742991-6008285	69.0173	23.8597	-1.53238	-0.99158	0.0645	0.60262
ENSCAFG00000016191	ENSCAFG00000016191	AP1S3	37:29560136-29587803	1.53408	4.89161	1.67294	0.910154	0.06455	0.60262
ENSCAFG00000030990	ENSCAFG00000030990	C15orf59	30:37009856-37022163	10.4384	3.16347	-1.72232	-1.00669	0.06455	0.60262
ENSCAFG00000011044	ENSCAFG00000011044	PDCD6	34:11910119-11930247	33.8176	89.357	1.40181	1.01005	0.06465	0.60262
ENSCAFG00000001420	ENSCAFG00000001420	TMEM184B	10:26423923-26474431	17.8571	41.8386	1.22834	0.793228	0.0647	0.60262
ENSCAFG00000003215	ENSCAFG00000003215	SLC31A1	11:67621204-67630649	6.88515	16.6149	1.27092	0.974194	0.0647	0.60262
ENSCAFG00000029124	ENSCAFG00000029124	ENSCAFG00000029124	29:34375004-34375993	37.6406	94.9294	1.33457	0.97281	0.0647	0.60262
ENSCAFG00000000148	ENSCAFG00000000148	RDH16	10:1121601-1134325	2.71816	0.87037	-1.64293	-0.862228	0.06485	0.60332
ENSCAFG00000000162	ENSCAFG00000000162	MEX3C	1:23799793-23838307	14.7012	42.6352	1.53611	1.0204	0.0649	0.60332
ENSCAFG00000017157	ENSCAFG00000017157	HDAC8	X:56357181-56574593	4.93786	12.2306	1.30854	0.959113	0.0649	0.60332
ENSCAFG00000008847	ENSCAFG00000008847	KRTAP11-1	31:25880030-25880492	1.13372	0	#NAME?	#NAME?	0.065	0.603863
ENSCAFG00000019080	ENSCAFG00000019080	ZBTB7C	7:80484066-80493709	1.01766	3.30358	1.69877	0.846949	0.06505	0.603941
ENSCAFG00000003348	ENSCAFG00000003348	MBOAT2	17:6094899-6213206	9.60101	24.0347	1.32386	0.991031	0.0651	0.604018
ENSCAFG00000004951	ENSCAFG00000004951	RAF1	20:5943360-5972863	66.7374	29.4375	-1.18084	-0.941526	0.0652	0.604559
ENSCAFG00000004797	ENSCAFG00000004797	USP35	21:20607495-20654475	6.47396	1.45418	-2.15445	-1.07766	0.0653	0.605099
ENSCAFG00000015212	ENSCAFG00000015212	FCHO1	20:45106932-45131363	2.41735	0.618609	-1.96633	-1.05757	0.06555	0.607028
ENSCAFG00000014692	ENSCAFG00000014692	PTGDR	8:28480477-28492834	0.799867	0.200775	-1.99418	-1.06638	0.06575	0.608015
ENSCAFG00000003422	ENSCAFG00000003422	GRB10	18:1896482-2014836	71.2599	20.6358	-1.78794	-1.06525	0.0658	0.608015
ENSCAFG00000010361	ENSCAFG00000010361	MCEE	3:38080610-38108131	65.1287	29.1005	-1.16225	-0.92033	0.06585	0.608015
ENSCAFG00000006149	ENSCAFG00000006149	DIAPH1	2:36482587-36581791	25.6119	11.4874	-1.15676	-0.917811	0.0659	0.608015
ENSCAFG00000001138	ENSCAFG00000001138	ENSCAFG00000001138	14:502565-510238	18.8283	0.0422896	-8.79838	-3.66277	0.06595	0.608015
ENSCAFG00000012813	ENSCAFG00000012813	AMICA1	5:15460210-15513766	12.5452	3.60358	-1.79964	-1.02467	0.06595	0.608015
ENSCAFG00000020319	ENSCAFG00000020319	PRKACB	6:63615148-63677647	22.9742	61.8997	1.42992	0.722116	0.06595	0.608015
ENSCAFG00000014827	ENSCAFG00000014827	EZH1	9:20264477-20290636	12.2556	3.9939	-1.61757	-1.02802	0.0661	0.60901
ENSCAFG00000018844	ENSCAFG00000018844	ADAMTS12	4:73887923-74185403	0.638258	3.50459	2.45704	1.50747	0.0662	0.609544
ENSCAFG00000012433	ENSCAFG00000012433	PER2	25:48716173-48748214	4.70324	1.78287	-1.39945	-0.936836	0.06635	0.610056
ENSCAFG00000030748	ENSCAFG00000030748	BTBD3	24:10477159-10511766	14.1512	43.2411	1.61147	1.03327	0.0664	0.610056
ENSCAFG00000011015	ENSCAFG00000011015	SPATS2L	37:9425884-9564030	18.1344	44.9051	1.30815	0.950561	0.06645	0.610056
ENSCAFG00000014026	ENSCAFG00000014026	TYSND1	4:21106872-21132547	69.7345	194.612	1.48066	1.02856	0.06645	0.610056
ENSCAFG00000000812	ENSCAFG00000000812	DLA-DQA	12:2221180-2227600	61.8618	21.4742	-1.52645	-0.934332	0.06655	0.610056
ENSCAFG00000016543	ENSCAFG00000016543	MYLPF	6:17719682-17721750	5668.41	3.16927	-10.8046	-4.35002	0.06655	0.610056
ENSCAFG00000020399	ENSCAFG00000020399	CA7	5:82446203-82455323	1.29468	0	#NAME?	#NAME?	0.06655	0.610056
ENSCAFG00000016461	ENSCAFG00000016461	FBXL20	9:23022312-23121630	7.65226	24.4234	1.67431	1.04337	0.0666	0.610128
ENSCAFG00000016258	ENSCAFG00000016258	NDUFB7	20:48090573-48094760	182.373	75.8278	-1.26609	-0.914315	0.0667	0.610659
ENSCAFG00000017334	ENSCAFG00000017334	ECSIT	20:49849199-49883927	42.1418	11.4781	-1.87637	-1.08072	0.06675	0.610731
ENSCAFG00000000253	ENSCAFG00000000253	PEX7	1:29337337-29420081	8.87021	3.51645	-1.33485	-0.996727	0.06695	0.612175
ENSCAFG00000005655	ENSCAFG00000005655	ATG16L2	21:25405706-25634469	12.0653	2.98663	-2.01428	-0.405176	0.06705	0.612671
ENSCAFG00000018254	ENSCAFG00000018254	GREB1L	7:66503998-66625062	2.48919	0.696956	-1.83654	-1.03086	0.0671	0.612671
ENSCAFG00000015464	ENSCAFG00000015464	FAM64A	5:30820865-30824835	2.98497	7.29713	1.28961	0.741308	0.06715	0.612671
ENSCAFG00000019531	ENSCAFG00000019531	MUM1	20:57452561-57468611	17.5821	5.47037	-1.68439	-1.05834	0.0672	0.612671
ENSCAFG00000016905	ENSCAFG00000016905	TLN2	30:27257988-27452969	15.238	5.09183	-1.58142	-0.957604	0.0673	0.612671
ENSCAFG00000017057	ENSCAFG00000017057	ARHGEF15	5:33098158-33110693	6.43043	2.11602	-1.60356	-1.0506	0.0673	0.612671
ENSCAFG00000017951	ENSCAFG00000017951	DTNA	7:55068135-55192049	25.0878	1.13315	-4.46857	-2.49801	0.0673	0.612671
ENSCAFG00000010172	ENSCAFG00000010172	MX1	31:35905234-35929863	5.30777	13.4451	1.3409	1.0258	0.06745	0.613266
ENSCAFG00000028609	ENSCAFG00000028609	TNNC2	24:33135235-33138544	524.246	0.718371	-9.5113	-3.79624	0.06745	0.613266
ENSCAFG00000001487	ENSCAFG00000001487	LGALS1	10:26932213-26935580	127.286	319.535	1.3279	0.995047	0.06765	0.614315
ENSCAFG00000019138	ENSCAFG00000019138	MAP2K2	20:55383246-55522537	33.6366	10.9694	-1.61655	-0.958204	0.06765	0.614315
ENSCAFG00000008557	ENSCAFG00000008557	APP	31:21350911-21614337	132.19	406.968	1.62231	0.91437	0.06775	0.614838
ENSCAFG00000016466	ENSCAFG00000016466	ALDH1A2	30:23074407-23170609	1.77908	5.71371	1.68329	0.923638	0.06785	0.61536
ENSCAFG00000007441	ENSCAFG00000007441	SLC35G2	23:33290959-33292198	1.21321	4.52974	1.9006	1.05379	0.0679	0.615429
ENSCAFG00000018247	ENSCAFG00000018247	SNRPD1	7:66407321-66421498	101.181	320.836	1.66491	1.04127	0.0681	0.616471
ENSCAFG00000022716	ENSCAFG00000022716	ENSCAFG00000022716	MT:3843-3913	10015.3	0	#NAME?	#NAME?	0.0681	0.616471
ENSCAFG00000018147	ENSCAFG00000018147	SS18	7:62491420-62572231	19.1768	49.3459	1.36357	0.991202	0.06815	0.616539
ENSCAFG00000012715	ENSCAFG00000012715	LMLN	33:28651762-28738568	3.48866	12.6207	1.85504	1.06729	0.06825	0.617058
ENSCAFG00000008467	ENSCAFG00000008467	EDIL3	3:23417820-23808380	16.9749	54.4651	1.68193	1.01055	0.06835	0.617577
ENSCAFG00000007913	ENSCAFG00000007913	RFESD	3:13949144-13951503	10.8682	3.10124	-1.80919	-1.00733	0.0685	0.618547
ENSCAFG00000006410	ENSCAFG00000006410	WRN	16:33162513-33304625	6.26934	2.83041	-1.1473	-0.897764	0.06855	0.618614
ENSCAFG00000015693	ENSCAFG00000015693	ENSCAFG00000015693	3:69805591-69829961	20.4027	51.3968	1.33292	0.970558	0.0688	0.619021
ENSCAFG00000016175	ENSCAFG00000016175	TLR10	3:73568320-73570744	0.597617	0.0894397	-2.74023	-1.23373	0.06885	0.619021
ENSCAFG00000018385	ENSCAFG00000018385	ENSCAFG00000018385	4:60662114-60691382	0.621798	1.95665	1.65387	1.00821	0.06885	0.619021
ENSCAFG00000006841	ENSCAFG00000006841	WASF3	25:12804451-12847554	4.56292	1.80152	-1.34074	-1.0302	0.0689	0.619021
ENSCAFG00000000914	ENSCAFG00000000914	SHROOM1	11:21112446-21119806	2.25369	5.89089	1.38619	1.00199	0.06895	0.619021
ENSCAFG00000011995	ENSCAFG00000011995	THEMIS2	2:72482331-72502232	9.57846	3.33403	-1.52253	-0.976511	0.06895	0.619021
ENSCAFG00000007111	ENSCAFG00000007111	LGI4	1:117444940-117456193	0.285705	0.870304	1.60699	0.81375	0.069	0.619021
ENSCAFG00000009821	ENSCAFG00000009821	PDZRN4	27:12217209-12354580	1.23675	3.97961	1.68607	1.02183	0.069	0.619021
ENSCAFG00000007749	ENSCAFG00000007749	MYOF	28:7602630-7745056	7.10906	19.0405	1.42134	1.00839	0.06905	0.619021
ENSCAFG00000016038	ENSCAFG00000016038	LDB3	4:34219461-34578560	137.839	0.0604727	-11.1544	-0.37683	0.06905	0.619021
ENSCAFG00000032106	ENSCAFG00000032106	FAM180B	18:42061036-42068672	0.995541	0.240035	-2.05223	-1.05359	0.0691	0.619021
ENSCAFG00000000667	ENSCAFG00000000667	FNDC1	1:48501743-48604873	1.66188	4.35382	1.38946	0.999073	0.06915	0.619021
ENSCAFG00000009895	ENSCAFG00000009895	IFT57	33:13429759-13486913	2.84333	9.19856	1.69382	1.02447	0.06915	0.619021
ENSCAFG00000009476	ENSCAFG00000009476	AFF1	32:10503377-10626200	5.89792	2.19761	-1.42427	-1.01455	0.06925	0.619151
ENSCAFG00000015138	ENSCAFG00000015138	VAMP1	27:38522494-38525108	4.29431	1.11426	-1.94634	-0.916308	0.06925	0.619151
ENSCAFG00000000203	ENSCAFG00000000203	AP3S1	11:5543221-5610774	21.3063	56.4417	1.40548	1.04705	0.0693	0.619217
ENSCAFG00000003459	ENSCAFG00000003459	SEC61G	18:5564446-5570937	29.0667	98.2268	1.75675	1.00651	0.0694	0.619728
ENSCAFG00000017099	ENSCAFG00000017099	SYCE2	20:49270295-49290399	3.68278	0.178909	-4.3635	-0.501643	0.0697	0.621642
ENSCAFG00000019003	ENSCAFG00000019003	CARHSP1	6:33340387-33343499	44.8486	13.258	-1.7582	-0.992189	0.0697	0.621642
ENSCAFG00000004811	ENSCAFG00000004811	DMAP1	15:16077216-16085486	88.4607	36.2602	-1.28665	-0.924292	0.0699	0.622785
ENSCAFG00000012694	ENSCAFG00000012694	ANK3	4:12164282-12493077	5.00409	1.64345	-1.60638	-1.01282	0.06995	0.622785
ENSCAFG00000019927	ENSCAFG00000019927	LAMC3	9:52970270-53028896	5.87134	18.0396	1.6194	0.967903	0.07	0.622785
ENSCAFG00000019999	ENSCAFG00000019999	GAN	5:70531067-70579353	0.816241	2.90492	1.83143	1.02594	0.07	0.622785
ENSCAFG00000000287	ENSCAFG00000000287	CYP27B1	10:1687462-1995052	0.374724	3.70525	3.30567	0.120092	0.07015	0.623355
ENSCAFG00000015904	ENSCAFG00000015904	RSL24D1	30:20616067-20628048	50.07	130.117	1.3778	1.01301	0.07015	0.623355
ENSCAFG00000016854	ENSCAFG00000016854	HOXB6	9:24858909-24860774	1.72742	6.10962	1.82247	0.997913	0.0703	0.624305
ENSCAFG00000000235	ENSCAFG00000000235	N4BP3	11:3413059-3419194	3.4243	1.05983	-1.69197	-1.01423	0.0704	0.624811
ENSCAFG00000007045	ENSCAFG00000007045	ENSCAFG00000007045	24:21094770-21096390	42.2106	118.075	1.48402	0.89011	0.07055	0.625759
ENSCAFG00000005276	ENSCAFG00000005276	AKR1C3	2:30674557-30690076	1.61212	0	#NAME?	#NAME?	0.07065	0.626263
ENSCAFG00000008154	ENSCAFG00000008154	ENSCAFG00000008154	24:24509875-24543552	0.752127	0.19966	-1.91343	-0.969698	0.07075	0.626384
ENSCAFG00000010579	ENSCAFG00000010579	CHSY1	3:39796710-39961843	17.1978	54.1578	1.65495	1.02579	0.07075	0.626384
ENSCAFG00000032267	ENSCAFG00000032267	WNT2	14:56124530-56172733	0.25931	0.7949	1.6161	0.837874	0.0709	0.626684
ENSCAFG00000000201	ENSCAFG00000000201	STAC3	10:1357228-1463472	225.337	9.82856	-4.51896	-0.803098	0.07095	0.626684
ENSCAFG00000006236	ENSCAFG00000006236	KIAA0141	2:36865401-36883751	28.2402	9.4801	-1.57478	-1.00131	0.071	0.626684
ENSCAFG00000014124	ENSCAFG00000014124	CHCHD10	26:28742585-28744180	47.1907	12.7931	-1.88314	-0.945939	0.071	0.626684
ENSCAFG00000019048	ENSCAFG00000019048	SLITRK2	X:114581069-114583607	0.308431	1.68171	2.44691	1.23802	0.071	0.626684
ENSCAFG00000002230	ENSCAFG00000002230	ENSCAFG00000002230	12:20347711-20365071	33.3127	0.531901	-5.96877	-2.49556	0.07115	0.627304
ENSCAFG00000008249	ENSCAFG00000008249	GYG1	23:43832288-43864019	215.011	64.2281	-1.74313	-0.914145	0.0712	0.627304
ENSCAFG00000009780	ENSCAFG00000009780	NEURL2	24:33180848-33182714	3.87733	0.416905	-3.21727	-1.56728	0.0712	0.627304
ENSCAFG00000003732	ENSCAFG00000003732	C6orf203	12:64279051-64294667	27.3222	10.5026	-1.37933	-1.02306	0.0714	0.628361
ENSCAFG00000000225	ENSCAFG00000000225	ENSCAFG00000000225	10:1576235-1585087	15.5989	4.01456	-1.95813	-1.05289	0.07145	0.628361
ENSCAFG00000002692	ENSCAFG00000002692	GTF2A1L	10:50454984-50598504	7.16737	18.4021	1.36036	0.963577	0.07145	0.628361
ENSCAFG00000016827	ENSCAFG00000016827	BCKDK	6:17128166-17132921	46.1568	18.3136	-1.33363	-0.954363	0.07155	0.628859
ENSCAFG00000000047	ENSCAFG00000000047	DSEL	1:10345378-10349038	0.484168	1.44299	1.57548	0.949146	0.0716	0.628918
ENSCAFG00000000334	ENSCAFG00000000334	ADAMTS2	11:2277642-2501635	3.41493	13.459	1.97864	1.03263	0.0717	0.629415
ENSCAFG00000025856	ENSCAFG00000025856	SNORA17	9:48832531-48832664	15.6601	0	#NAME?	#NAME?	0.0718	0.629531
ENSCAFG00000026135	ENSCAFG00000026135	SNORA63	34:16396024-16396159	14.4722	0	#NAME?	#NAME?	0.0718	0.629531
ENSCAFG00000009169	ENSCAFG00000009169	AMFR	2:59768063-59801856	76.0504	34.2669	-1.15014	-0.926488	0.072	0.630903
ENSCAFG00000008090	ENSCAFG00000008090	HELLS	28:8661007-8705639	6.92524	17.6457	1.34938	0.979779	0.07205	0.63096
ENSCAFG00000015309	ENSCAFG00000015309	SDF2L1	26:30918516-30921002	11.9192	28.8443	1.275	0.952207	0.0721	0.631016
ENSCAFG00000032127	ENSCAFG00000032127	CHST11	10:33553972-33811215	4.05157	10.2941	1.34527	0.983795	0.07215	0.631073
ENSCAFG00000005388	ENSCAFG00000005388	AKT2	1:113380375-113406769	39.0535	14.301	-1.44934	-1.09326	0.07225	0.631186
ENSCAFG00000032761	ENSCAFG00000032761	DCLK3	23:6630808-6687327	1.03771	0.222026	-2.22461	-1.12877	0.07225	0.631186
ENSCAFG00000002577	ENSCAFG00000002577	ENSCAFG00000002577	11:57343356-57452013	6.09718	23.9917	1.97632	1.02389	0.0723	0.631243
ENSCAFG00000009441	ENSCAFG00000009441	CD82	18:44658354-44683045	192.02	72.4761	-1.40568	-0.843285	0.07245	0.631848
ENSCAFG00000006927	ENSCAFG00000006927	PRR13	27:1768601-1770460	102.7	42.0107	-1.28961	-0.960716	0.0725	0.631848
ENSCAFG00000031237	ENSCAFG00000031237	CXXC4	32:25469621-25492299	0.279701	1.43311	2.3572	1.14611	0.0725	0.631848
ENSCAFG00000013650	ENSCAFG00000013650	CTTNBP2NL	17:63079533-63118653	3.4566	7.88181	1.18917	0.953032	0.07275	0.633646
ENSCAFG00000003494	ENSCAFG00000003494	HECW1	18:6644101-7084111	0.0846257	0.965007	3.51137	1.27658	0.07285	0.633756
ENSCAFG00000014285	ENSCAFG00000014285	ATP5S	8:26767934-26770917	44.3616	14.1005	-1.65357	-1.0046	0.07285	0.633756
ENSCAFG00000004971	ENSCAFG00000004971	ACTR3B	16:16471053-16555897	18.3651	4.4651	-2.0402	-1.20348	0.0729	0.63381
ENSCAFG00000013388	ENSCAFG00000013388	ACOT9	X:19395827-19457252	24.0512	56.0712	1.22115	0.899597	0.07295	0.633865
ENSCAFG00000013142	ENSCAFG00000013142	FSD2	3:54509268-54762268	11.5118	0.147908	-6.28227	-0.734226	0.07315	0.634842
ENSCAFG00000018115	ENSCAFG00000018115	NCAD	7:60736853-60949331	7.47712	20.1286	1.42869	0.807858	0.07315	0.634842
ENSCAFG00000013291	ENSCAFG00000013291	ENSCAFG00000013291	2:75997664-76038112	165.814	51.369	-1.6906	-1.00968	0.07325	0.63533
ENSCAFG00000024944	ENSCAFG00000024944	ENSCAFG00000024944	9:5858851-5862730	3.58266	11.0968	1.63104	0.954071	0.07335	0.635491
ENSCAFG00000009664	ENSCAFG00000009664	MATN4	24:32600617-32621810	5.32207	48.8127	3.1972	1.87848	0.0734	0.635491
ENSCAFG00000017977	ENSCAFG00000017977	ENSCAFG00000017977	30:37957004-37967988	36.8673	12.2937	-1.58443	-0.94451	0.0734	0.635491
ENSCAFG00000005365	ENSCAFG00000005365	DGAT2	21:22831182-23021253	19.9634	6.39676	-1.64194	-0.858277	0.07345	0.635544
ENSCAFG00000013703	ENSCAFG00000013703	PTH2R	37:16656479-16734190	0	0.671102	inf	#NAME?	0.0735	0.635597
ENSCAFG00000001488	ENSCAFG00000001488	MDGA1	12:6660180-6717647	0.264583	1.03239	1.9642	1.00594	0.07355	0.635651
ENSCAFG00000001929	ENSCAFG00000001929	SLC41A2	10:33423155-33515538	3.58757	11.1664	1.63809	0.973134	0.0738	0.637092
ENSCAFG00000017161	ENSCAFG00000017161	ENSCAFG00000017161	8:49926893-49945505	10.2513	3.59485	-1.5118	-0.967614	0.07385	0.637092
ENSCAFG00000010692	ENSCAFG00000010692	KIAA2018	33:17949824-17994649	5.01175	1.77444	-1.49795	-0.932408	0.0739	0.637092
ENSCAFG00000008713	ENSCAFG00000008713	NUCB2	21:39874780-39918584	47.5273	114.871	1.27318	0.974703	0.07395	0.637092
ENSCAFG00000005485	ENSCAFG00000005485	BFSP1	24:5447834-5499307	3.47507	9.8505	1.50316	0.917271	0.07405	0.637092
ENSCAFG00000004355	ENSCAFG00000004355	LIMS2	19:22949981-22977354	6.48956	1.80207	-1.84846	-0.995353	0.0741	0.637092
ENSCAFG00000019735	ENSCAFG00000019735	PIK3CD	5:62884513-62935487	11.1935	3.3745	-1.72991	-1.0152	0.0741	0.637092
ENSCAFG00000004784	ENSCAFG00000004784	CAMK1D	2:23686011-24114506	1.06594	4.26216	1.99946	1.03647	0.07415	0.637092
ENSCAFG00000018133	ENSCAFG00000018133	SYNRG	9:37281154-37366046	8.74985	3.29808	-1.40763	-1.12272	0.07415	0.637092
ENSCAFG00000004432	ENSCAFG00000004432	RCBTB2	22:3018355-3051262	16.9782	4.90394	-1.79167	-1.00804	0.0742	0.637092
ENSCAFG00000025619	ENSCAFG00000025619	ENSCAFG00000025619	19:19855071-19867779	3.54012	10.4341	1.55943	0.921611	0.0742	0.637092
ENSCAFG00000004128	ENSCAFG00000004128	BBS7	19:18280489-18315632	5.58866	14.2204	1.34738	1.00719	0.0745	0.637544
ENSCAFG00000002426	ENSCAFG00000002426	SOSTDC1	14:31021330-31027119	0.549762	13.8984	4.65997	1.73616	0.07455	0.637544
ENSCAFG00000007822	ENSCAFG00000007822	BDP1	2:54654480-54743624	4.76078	10.4234	1.13055	0.882626	0.07455	0.637544
ENSCAFG00000018806	ENSCAFG00000018806	KANK4	5:47771503-47840562	1.12596	3.80691	1.75747	1.0233	0.07455	0.637544
ENSCAFG00000004650	ENSCAFG00000004650	ENSCAFG00000004650	19:25563873-25565174	0.631196	2.36267	1.90426	1.02389	0.07465	0.637544
ENSCAFG00000028630	ENSCAFG00000028630	TRIM7	11:395055-402005	6.28291	2.07538	-1.59806	-0.976863	0.0747	0.637544
ENSCAFG00000032499	ENSCAFG00000032499	CRELD1	20:8334344-8341803	34.8171	14.8374	-1.23056	-0.910063	0.0747	0.637544
ENSCAFG00000007296	ENSCAFG00000007296	ENSCAFG00000007296	28:6255652-6256937	6.06464	1.9448	-1.6408	-0.989247	0.07475	0.637544
ENSCAFG00000016577	ENSCAFG00000016577	ENSCAFG00000016577	X:50634404-50634812	179.507	412.671	1.20095	0.945078	0.07485	0.637544
ENSCAFG00000014083	ENSCAFG00000014083	ADAMTS14	4:21534015-21612585	2.8891	7.61152	1.39756	0.868999	0.0749	0.637544
ENSCAFG00000007407	ENSCAFG00000007407	CEBPA	1:118849074-118849659	9.43035	2.82695	-1.73807	-0.930896	0.07495	0.637544
ENSCAFG00000007557	ENSCAFG00000007557	HHIP	15:43432324-43520065	1.37695	13.8032	3.32546	1.64169	0.07495	0.637544
ENSCAFG00000009035	ENSCAFG00000009035	PFKM	27:6620299-6662614	320.825	9.23596	-5.11838	-2.50415	0.07495	0.637544
ENSCAFG00000019019	ENSCAFG00000019019	ACAA2	7:79029134-79059316	90.8113	33.3857	-1.44364	-0.885199	0.07495	0.637544
ENSCAFG00000028940	ENSCAFG00000028940	ENSCAFG00000028940	1:103180871-103187439	11.4515	0.863111	-3.72985	-1.98476	0.07495	0.637544
ENSCAFG00000013042	ENSCAFG00000013042	MYOM3	2:75481076-75532551	39.8386	0.105354	-8.56277	-3.52553	0.075	0.637544
ENSCAFG00000013482	ENSCAFG00000013482	CADM1	5:17865289-18191185	18.5403	71.5374	1.94803	0.883985	0.075	0.637544
ENSCAFG00000023527	ENSCAFG00000023527	ENSCAFG00000023527	3:91744154-91745181	682.356	271.584	-1.32912	-1.00167	0.0751	0.63802
ENSCAFG00000001599	ENSCAFG00000001599	TFEB	12:10367231-10387495	14.4047	5.61979	-1.35795	-0.996976	0.07515	0.638071
ENSCAFG00000019772	ENSCAFG00000019772	CD53	6:41070933-41089263	55.0937	14.7843	-1.89782	-1.0249	0.07525	0.638546
ENSCAFG00000002357	ENSCAFG00000002357	PAX5	11:53201374-53390345	0.977635	0	#NAME?	#NAME?	0.07545	0.639869
ENSCAFG00000029461	ENSCAFG00000029461	PGLYRP1	1:109605097-109643026	43.0447	1.60351	-4.74653	-2.45565	0.07565	0.64059
ENSCAFG00000006240	ENSCAFG00000006240	MCF2L	22:60474399-60570926	5.75711	1.88445	-1.6112	-0.974007	0.0757	0.64059
ENSCAFG00000018240	ENSCAFG00000018240	SLC26A2	4:59074294-59090876	2.48195	7.86509	1.66399	0.987267	0.0757	0.64059
ENSCAFG00000000790	ENSCAFG00000000790	GPSM3	12:1412305-1624856	30.3519	4.10313	-2.88699	-0.304355	0.0758	0.64059
ENSCAFG00000009971	ENSCAFG00000009971	C10orf76	28:14428987-14593985	9.55018	3.88852	-1.29631	-0.934759	0.0758	0.64059
ENSCAFG00000016825	ENSCAFG00000016825	SH3PXD2B	4:39854212-39949955	6.92053	18.316	1.40415	0.846719	0.0758	0.64059
ENSCAFG00000009549	ENSCAFG00000009549	KCNE2	31:29777153-29777839	0.169268	0.869987	2.36169	1.02449	0.07585	0.640639
ENSCAFG00000007475	ENSCAFG00000007475	SORBS2	16:44882117-45066154	4.12821	1.20635	-1.77486	-1.00107	0.0759	0.640688
ENSCAFG00000030036	ENSCAFG00000030036	PDSS2	12:64372408-64620367	6.49936	2.24904	-1.53099	-0.897791	0.0761	0.641322
ENSCAFG00000016374	ENSCAFG00000016374	TCAP	9:22811791-22812980	1768.11	7.41834	-7.89689	-3.30645	0.07615	0.641322
ENSCAFG00000007160	ENSCAFG00000007160	ZC3H6	17:36620080-36687197	2.61615	1.118	-1.22653	-0.881591	0.07625	0.641322
ENSCAFG00000019526	ENSCAFG00000019526	FUT7	9:48605099-48609291	4.15394	0.640273	-2.69772	-1.56638	0.07635	0.641322
ENSCAFG00000002191	ENSCAFG00000002191	DLX5	14:22080554-22085230	14.3995	37.9282	1.39725	0.839181	0.0764	0.641322
ENSCAFG00000000416	ENSCAFG00000000416	C6orf136	12:456729-460319	46.8576	21.6532	-1.1137	-0.87253	0.07645	0.641322
ENSCAFG00000018753	ENSCAFG00000018753	ENSCAFG00000018753	20:54183662-54189366	321.878	108.327	-1.57112	-0.986119	0.07645	0.641322
ENSCAFG00000015874	ENSCAFG00000015874	ERC1	27:43038543-43538934	3.24087	8.14162	1.32893	0.971475	0.0765	0.641322
ENSCAFG00000020020	ENSCAFG00000020020	CDYL2	5:71080747-71127112	0.243656	0.773742	1.66701	0.794245	0.0765	0.641322
ENSCAFG00000009059	ENSCAFG00000009059	COL2A1	27:6756993-6787846	6.46325	105.159	4.02416	1.68911	0.07655	0.641322
ENSCAFG00000018216	ENSCAFG00000018216	RBBP8	7:65215901-65297145	5.04912	12.7618	1.33773	0.994636	0.07655	0.641322
ENSCAFG00000018527	ENSCAFG00000018527	PRAM1	20:53034774-53043303	27.8621	2.86454	-3.28193	-1.97068	0.07655	0.641322
ENSCAFG00000020172	ENSCAFG00000020172	MVB12B	9:56722451-56901467	9.48919	4.08618	-1.21553	-0.936459	0.07655	0.641322
ENSCAFG00000007851	ENSCAFG00000007851	HMGB2	25:23938506-23942256	186.054	71.5647	-1.3784	-0.838649	0.07675	0.641981
ENSCAFG00000003376	ENSCAFG00000003376	CSF3R	15:5818856-5833536	21.6647	6.61882	-1.7107	-0.993401	0.07685	0.641981
ENSCAFG00000004093	ENSCAFG00000004093	MGLL	20:1765238-1879346	24.7177	9.7481	-1.34235	-0.997233	0.07685	0.641981
ENSCAFG00000012066	ENSCAFG00000012066	ABCC9	27:25200969-25377906	19.7777	3.71518	-2.41237	-1.37215	0.07685	0.641981
ENSCAFG00000021125	ENSCAFG00000021125	U1	32:440348-440510	0	2.20516	inf	#NAME?	0.07685	0.641981
ENSCAFG00000003584	ENSCAFG00000003584	IQUB	14:60909336-60965138	0.416101	1.36347	1.71228	0.922758	0.077	0.642494
ENSCAFG00000005114	ENSCAFG00000005114	MYRIP	23:9390963-9766774	1.62177	0.33603	-2.27091	-1.17355	0.077	0.642494
ENSCAFG00000029050	ENSCAFG00000029050	UCHL3	22:29348616-29406396	24.72	10.5194	-1.23262	-0.904549	0.07705	0.642541
ENSCAFG00000004718	ENSCAFG00000004718	SLC16A5	9:5368610-5384682	2.25191	7.90294	1.81124	1.28486	0.07735	0.644672
ENSCAFG00000009707	ENSCAFG00000009707	HIF1AN	28:13258794-13267262	32.1111	13.7158	-1.22723	-0.917507	0.0775	0.645551
ENSCAFG00000006378	ENSCAFG00000006378	FAM160A2	21:29519631-29570924	8.13517	3.71952	-1.12906	-0.885579	0.07755	0.645597
ENSCAFG00000013140	ENSCAFG00000013140	ENSCAFG00000013140	36:17354283-17513677	168.257	15.6623	-3.42529	-1.73595	0.0776	0.645643
ENSCAFG00000009167	ENSCAFG00000009167	SLC48A1	27:6971581-6978747	25.2827	6.38777	-1.98477	-1.03351	0.07775	0.64652
ENSCAFG00000002283	ENSCAFG00000002283	FGD3	1:98620395-98655103	8.26875	1.51436	-2.44896	-1.48012	0.07785	0.64698
ENSCAFG00000007364	ENSCAFG00000007364	KLKB1	16:44492976-44516482	1.34262	0.413907	-1.69768	-0.912053	0.07805	0.647529
ENSCAFG00000009043	ENSCAFG00000009043	RRP12	28:10672467-10717358	24.9846	10.0557	-1.31303	-0.944341	0.07805	0.647529
ENSCAFG00000018201	ENSCAFG00000018201	RIOK3	7:64835261-64977084	41.0594	16.8429	-1.28558	-0.934825	0.07805	0.647529
ENSCAFG00000010499	ENSCAFG00000010499	CDON	5:8435559-8536136	2.32044	0.949446	-1.28924	-0.968285	0.0782	0.648403
ENSCAFG00000007539	ENSCAFG00000007539	ADM	21:33472109-33474520	5.47521	13.2816	1.27844	0.925266	0.0783	0.64849
ENSCAFG00000017382	ENSCAFG00000017382	PIK3R6	5:33471195-33528377	1.67932	0.6271	-1.42111	-0.851628	0.0783	0.64849
ENSCAFG00000013190	ENSCAFG00000013190	BTBD1	3:54795760-54826467	62.5856	19.9651	-1.64835	-1.00781	0.07835	0.648534
ENSCAFG00000018589	ENSCAFG00000018589	OXCT1	4:67715135-67841515	82.2456	33.1815	-1.30956	-0.951637	0.0784	0.648578
ENSCAFG00000002121	ENSCAFG00000002121	PDCD1LG2	1:93645048-93688867	2.84288	0.925586	-1.61892	-0.833201	0.07845	0.648621
ENSCAFG00000024748	ENSCAFG00000024748	CD55	7:6360963-6389118	12.3681	32.0476	1.37359	0.978667	0.07855	0.648708
ENSCAFG00000031631	ENSCAFG00000031631	2009-03-01	10:1687462-1995052	3.25128	17.4232	2.42193	0.216451	0.07855	0.648708
ENSCAFG00000002266	ENSCAFG00000002266	WNK2	1:98436389-98534071	7.05778	0.35654	-4.30708	-2.59866	0.07865	0.64873
ENSCAFG00000010732	ENSCAFG00000010732	CAB39	25:42752797-42801428	90.3057	30.7283	-1.55525	-1.00412	0.07865	0.64873
ENSCAFG00000029996	ENSCAFG00000029996	ENSCAFG00000029996	8:73685662-73751650	345.864	2.89133	-6.90233	-3.35834	0.0787	0.64873
ENSCAFG00000001953	ENSCAFG00000001953	CTACK	11:51334890-51335591	0.997032	3.86033	1.95301	0.92589	0.07875	0.64873
ENSCAFG00000002220	ENSCAFG00000002220	TMEM14A	12:20303689-20313279	1.08262	3.59173	1.73015	0.895382	0.07885	0.64873
ENSCAFG00000012212	ENSCAFG00000012212	RAB4A	4:9920997-9965539	10.2982	24.8829	1.27276	0.963657	0.07885	0.64873
ENSCAFG00000012614	ENSCAFG00000012614	KCNK2	7:12962635-13093442	0.926553	3.26794	1.81844	0.962244	0.0789	0.64873
ENSCAFG00000010738	ENSCAFG00000010738	ENSCAFG00000010738	17:57083299-57116474	11.1847	24.8786	1.15337	0.928574	0.079	0.64873
ENSCAFG00000013507	ENSCAFG00000013507	CASC4	30:10999987-11097537	13.1409	34.2908	1.38375	1.01469	0.079	0.64873
ENSCAFG00000017854	ENSCAFG00000017854	SLC39A6	7:54059788-54079520	9.88893	31.6499	1.67831	1.00339	0.079	0.64873
ENSCAFG00000007290	ENSCAFG00000007290	RGS7BP	2:50430040-50527726	0.230741	0.768836	1.7364	0.842701	0.07905	0.648774
ENSCAFG00000007766	ENSCAFG00000007766	TAF9	2:54404046-54404844	32.241	74.1495	1.20154	0.936268	0.07925	0.64968
ENSCAFG00000024725	ENSCAFG00000024725	TXK	13:43910589-43976703	0.755337	0.12144	-2.63688	-1.34534	0.07925	0.64968
ENSCAFG00000004092	ENSCAFG00000004092	MTMR2	21:5194933-5317007	7.90305	20.0989	1.34664	0.961173	0.07935	0.649765
ENSCAFG00000007390	ENSCAFG00000007390	RPP14	20:32282601-32289035	9.45211	2.99626	-1.65747	-0.881046	0.07935	0.649765
ENSCAFG00000012102	ENSCAFG00000012102	SFXN4	28:29371703-29393642	12.2515	5.22944	-1.22823	-0.901332	0.0795	0.650259
ENSCAFG00000017553	ENSCAFG00000017553	S100A6	7:43502395-43502997	969.784	2900.65	1.58064	0.936134	0.0795	0.650259
ENSCAFG00000025390	ENSCAFG00000025390	SLC22A17	8:3594162-3600446	27.5621	68.9483	1.32283	0.75816	0.07965	0.650794
ENSCAFG00000009212	ENSCAFG00000009212	GMDS	35:2108473-2518619	24.7856	62.4372	1.33291	0.951302	0.0797	0.650794
ENSCAFG00000015041	ENSCAFG00000015041	DDOST	2:78268502-78275789	161.926	364.237	1.16954	0.840847	0.0797	0.650794
ENSCAFG00000026726	ENSCAFG00000026726	ENSCAFG00000026726	30:10439671-10560196	214.787	0	#NAME?	#NAME?	0.07975	0.650835
ENSCAFG00000031995	ENSCAFG00000031995	ENSCAFG00000031995	6:7821008-7829890	18.7037	8.05084	-1.21611	-0.886903	0.08	0.652264
ENSCAFG00000032520	ENSCAFG00000032520	PTPRN2	16:19904340-20562653	0.199006	1.09961	2.46611	1.1875	0.08005	0.652264
ENSCAFG00000016899	ENSCAFG00000016899	GIP	9:25169572-25173444	0.0424642	0.731185	4.10592	0.779405	0.0801	0.652264
ENSCAFG00000000341	ENSCAFG00000000341	TMEM5	10:6630048-6654372	11.5683	27.732	1.26137	0.96565	0.08015	0.652264
ENSCAFG00000016563	ENSCAFG00000016563	GALNT16	8:43099309-43187969	1.92151	0.568972	-1.75581	-0.981614	0.08015	0.652264
ENSCAFG00000017262	ENSCAFG00000017262	MYH10	5:33241279-33361218	6.2089	19.4309	1.64594	0.993241	0.0803	0.653119
ENSCAFG00000006716	ENSCAFG00000006716	FLT3	25:11594145-11671309	4.4384	1.05281	-2.07579	-1.14353	0.08045	0.653972
ENSCAFG00000005542	ENSCAFG00000005542	C1QTNF1	9:2402944-2403391	23.6676	71.2798	1.59058	0.920378	0.08055	0.654052
ENSCAFG00000015340	ENSCAFG00000015340	ADK	4:24540699-25046288	63.0707	170.21	1.43228	0.963561	0.08055	0.654052
ENSCAFG00000011828	ENSCAFG00000011828	KLHL6	34:16446943-16504372	3.51978	0.997528	-1.81905	-1.00687	0.08075	0.655309
ENSCAFG00000018575	ENSCAFG00000018575	EPB41L3	7:71774098-71862238	10.6726	30.8646	1.53204	0.988499	0.0808	0.655348
ENSCAFG00000012780	ENSCAFG00000012780	CD3G	5:15377811-15391281	3.15082	1.05838	-1.57388	-0.836822	0.08085	0.655387
ENSCAFG00000007770	ENSCAFG00000007770	LNPEP	3:12681687-12766748	2.36663	6.85134	1.53355	0.925428	0.081	0.655869
ENSCAFG00000007821	ENSCAFG00000007821	YPEL4	18:38539189-38540300	13.1357	0.239491	-5.77738	-2.15816	0.081	0.655869
ENSCAFG00000001966	ENSCAFG00000001966	SH3RF3	10:34374332-34730633	1.1455	4.02077	1.81149	0.996433	0.0811	0.655947
ENSCAFG00000015468	ENSCAFG00000015468	TAS1R2	2:79636305-79738500	32.3691	12.3856	-1.38595	-1.01728	0.0811	0.655947
ENSCAFG00000018009	ENSCAFG00000018009	ATG4A	X:81668223-81687622	14.8207	4.53151	-1.70955	-0.993136	0.0812	0.656389
ENSCAFG00000023975	ENSCAFG00000023975	PTPLA	2:19361844-19387575	13.2016	4.85187	-1.4441	-0.580883	0.08125	0.656428
ENSCAFG00000016814	ENSCAFG00000016814	PNPO	9:24253041-24257722	16.5564	5.32271	-1.63716	-0.977132	0.0817	0.659035
ENSCAFG00000025482	ENSCAFG00000025482	ENSCAFG00000025482	22:46091769-46092397	7.93517	2.53539	-1.64605	-0.90407	0.0817	0.659035
ENSCAFG00000004160	ENSCAFG00000004160	TNIP3	19:18857743-18965111	0.442726	1.28604	1.53844	0.95027	0.0818	0.659035
ENSCAFG00000009771	ENSCAFG00000009771	TTC3	31:32244167-32349255	34.9	97.0062	1.47485	0.87389	0.0818	0.659035
ENSCAFG00000016932	ENSCAFG00000016932	NPC2	8:47641184-47650543	78.282	185.117	1.24169	0.903153	0.0818	0.659035
ENSCAFG00000001596	ENSCAFG00000001596	FOXP4	12:10258165-10295012	6.10311	18.2134	1.57738	0.973565	0.08205	0.660316
ENSCAFG00000014008	ENSCAFG00000014008	MYEF2	30:14400725-14430575	3.95382	11.7958	1.57695	1.01172	0.08205	0.660316
ENSCAFG00000006290	ENSCAFG00000006290	CUL4A	22:60624240-60666317	155.581	57.316	-1.44065	-0.870608	0.0821	0.660352
ENSCAFG00000007224	ENSCAFG00000007224	HTR7	28:5438843-5524191	0.969106	2.82451	1.54328	0.955937	0.0824	0.662397
ENSCAFG00000020105	ENSCAFG00000020105	AK1	9:55539159-55549038	377.948	57.7721	-2.70974	-1.32917	0.08245	0.662432
ENSCAFG00000003934	ENSCAFG00000003934	INTU	19:13192853-13276496	1.74356	4.94264	1.50325	0.93975	0.0825	0.662467
ENSCAFG00000000799	ENSCAFG00000000799	ACSL6	11:20223929-20285138	4.92027	0.520991	-3.23941	-1.64818	0.08275	0.664107
ENSCAFG00000003056	ENSCAFG00000003056	PLEKHA8	14:42807289-42860101	4.70405	11.4317	1.28107	0.928519	0.0829	0.664575
ENSCAFG00000017866	ENSCAFG00000017866	ISLR	30:37326946-37329458	7.99777	18.7394	1.22841	0.891328	0.0829	0.664575
ENSCAFG00000014354	ENSCAFG00000014354	C10orf54	4:22158948-22570131	54.7272	12.5384	-2.12591	-1.26223	0.08295	0.664608
ENSCAFG00000005144	ENSCAFG00000005144	FNDC4	17:21429347-21431461	1.29253	4.52256	1.80694	0.983243	0.08305	0.665042
ENSCAFG00000029470	ENSCAFG00000029470	S100A9	7:43565979-43569673	1329.61	47.6896	-4.80119	-1.91374	0.08315	0.665475
ENSCAFG00000030850	ENSCAFG00000030850	C1orf185	15:10051023-10095829	0.190982	0.58429	1.61325	0.808093	0.08325	0.665908
ENSCAFG00000003941	ENSCAFG00000003941	SPATA6	15:12464457-12608613	2.05467	5.90262	1.52245	0.945357	0.0835	0.66754
ENSCAFG00000005399	ENSCAFG00000005399	CMTM8	23:12398971-12508186	4.93521	17.5568	1.83084	0.969806	0.08385	0.669384
ENSCAFG00000002814	ENSCAFG00000002814	KCNQ4	15:2203916-2246385	0.924008	0.253995	-1.86311	-0.977926	0.0839	0.669384
ENSCAFG00000002129	ENSCAFG00000002129	PDK4	14:20825695-20839030	588.306	10.5102	-5.80671	-2.57006	0.08395	0.669384
ENSCAFG00000012470	ENSCAFG00000012470	CASQ1	38:21878680-22051535	841.392	2.50433	-8.39221	-0.56373	0.08395	0.669384
ENSCAFG00000000828	ENSCAFG00000000828	RPS6KA2	1:54412723-54579405	8.89613	3.73069	-1.25374	-0.888385	0.0841	0.669384
ENSCAFG00000014034	ENSCAFG00000014034	GSTT1	26:28534556-28546462	8.70411	25.4345	1.54702	0.96903	0.0841	0.669384
ENSCAFG00000030384	ENSCAFG00000030384	RAB32	1:37706422-37721782	16.8083	7.9946	-1.07208	-0.834432	0.0841	0.669384
ENSCAFG00000032456	ENSCAFG00000032456	ENSCAFG00000032456	1:49886836-50093122	1.19741	0.259098	-2.20835	-1.07607	0.0841	0.669384
ENSCAFG00000003957	ENSCAFG00000003957	ENSCAFG00000003957	17:18548818-18559478	80.0516	200.239	1.32272	0.982195	0.08425	0.669843
ENSCAFG00000009270	ENSCAFG00000009270	PEBP4	25:34328906-34574142	15.6418	5.25485	-1.57369	-0.825882	0.08425	0.669843
ENSCAFG00000013191	ENSCAFG00000013191	NRP2	37:14293933-14409766	21.8869	70.2057	1.68152	0.927194	0.0843	0.669873
ENSCAFG00000011081	ENSCAFG00000011081	ZMAT3	34:12535079-12575419	0.976414	3.35793	1.78201	0.983074	0.0848	0.673109
ENSCAFG00000017567	ENSCAFG00000017567	SMAD2	7:43720228-43769889	12.5389	31.2984	1.31967	0.965228	0.0848	0.673109
ENSCAFG00000013329	ENSCAFG00000013329	LUZP1	2:76242571-76308626	2.35781	5.59528	1.24676	0.90822	0.0849	0.673534
ENSCAFG00000001613	ENSCAFG00000001613	MED20	12:10570663-10578102	6.77977	21.0751	1.63623	0.961981	0.08495	0.673562
ENSCAFG00000016016	ENSCAFG00000016016	ACADVL	5:32189048-32365679	294.904	49.9262	-2.56238	-0.834952	0.085	0.67359
ENSCAFG00000000709	ENSCAFG00000000709	CRELD2	10:17067246-17293408	15.7913	44.7836	1.50385	0.984474	0.08515	0.67441
ENSCAFG00000005051	ENSCAFG00000005051	SCN5A	23:8278804-8358560	0.191651	0.601937	1.65113	0.883891	0.08525	0.674834
ENSCAFG00000017092	ENSCAFG00000017092	TBX6	6:18093169-18096260	0.629465	1.80738	1.5217	0.745408	0.0854	0.675284
ENSCAFG00000024288	ENSCAFG00000024288	TRABD2B	15:12778284-12982057	0.819159	2.68046	1.71026	0.877523	0.0854	0.675284
ENSCAFG00000017059	ENSCAFG00000017059	HIRIP3	6:18030292-18032703	26.7055	13.0296	-1.03534	-0.87716	0.08545	0.675311
ENSCAFG00000001448	ENSCAFG00000001448	PIM1	12:6212624-6219052	14.3639	35.7171	1.31416	0.763551	0.0855	0.675338
ENSCAFG00000001101	ENSCAFG00000001101	PTPRK	1:66594434-67022632	2.70412	8.13824	1.58956	0.989594	0.0856	0.6755
ENSCAFG00000018158	ENSCAFG00000018158	ZNF521	7:63146690-63422008	4.25777	10.316	1.27672	0.942498	0.08565	0.6755
ENSCAFG00000003331	ENSCAFG00000003331	ENSCAFG00000003331	11:68412812-68598444	1.43483	0.108179	-3.72938	-0.215498	0.0857	0.6755
ENSCAFG00000016947	ENSCAFG00000016947	FAM117A	9:25779544-25821609	19.1938	5.96565	-1.68589	-0.969	0.08575	0.6755
ENSCAFG00000000682	ENSCAFG00000000682	ABRA	13:7587712-7599641	15.7076	0.0977592	-7.32801	-3.54923	0.0858	0.6755
ENSCAFG00000014832	ENSCAFG00000014832	PLCD4	37:25225653-25243915	8.80735	0.252159	-5.1263	-2.25685	0.0858	0.6755
ENSCAFG00000002042	ENSCAFG00000002042	ENSCAFG00000002042	1:91483810-91585409	1.3877	0.00945453	-7.19747	-1.37182	0.0859	0.675921
ENSCAFG00000008484	ENSCAFG00000008484	ENSCAFG00000008484	15:52893736-52927629	0.904142	2.60738	1.52798	0.936944	0.08605	0.676107
ENSCAFG00000002204	ENSCAFG00000002204	S1PR3	1:97104651-97105857	7.49421	19.1486	1.35339	0.813389	0.08615	0.676107
ENSCAFG00000028529	ENSCAFG00000028529	OLIG2	31:27674125-27678082	0.0837989	2.38138	4.82872	1.84434	0.08615	0.676107
ENSCAFG00000022739	ENSCAFG00000022739	ND5	MT:11777-14178	5099.95	766.859	-2.73345	-0.642899	0.0862	0.676107
ENSCAFG00000007419	ENSCAFG00000007419	DNASE1L3	20:32358182-32380045	9.37423	2.82299	-1.73148	-0.96459	0.08625	0.676107
ENSCAFG00000009306	ENSCAFG00000009306	F2RL2	3:29894077-30134568	7.38977	0.155717	-5.56853	-0.334854	0.08625	0.676107
ENSCAFG00000019852	ENSCAFG00000019852	CBFA2T3	5:64497215-64521826	3.41108	1.2616	-1.43498	-0.860288	0.08625	0.676107
ENSCAFG00000017066	ENSCAFG00000017066	RPL26	5:33152153-33157474	12.6862	39.8972	1.65303	0.952309	0.0863	0.676133
ENSCAFG00000009809	ENSCAFG00000009809	ENSCAFG00000009809	35:12436649-12745754	5.16101	1.77573	-1.53924	-0.956045	0.0865	0.676708
ENSCAFG00000007579	ENSCAFG00000007579	PIK3CB	23:34836896-34993939	11.1598	4.51373	-1.30591	-0.960445	0.08655	0.676708
ENSCAFG00000029738	ENSCAFG00000029738	ENSCAFG00000029738	1:103275404-103293520	0.0130483	1.48302	6.82853	2.6436	0.08655	0.676708
ENSCAFG00000007100	ENSCAFG00000007100	PDE4D	2:45848248-46125553	19.1191	6.84947	-1.48095	-0.950777	0.0866	0.676708
ENSCAFG00000009116	ENSCAFG00000009116	IVD	30:7584121-7597258	43.4594	16.0648	-1.43576	-0.928366	0.08665	0.676708
ENSCAFG00000007575	ENSCAFG00000007575	DPY19L3	1:119456955-119526250	12.5314	29.7161	1.24569	0.919575	0.0867	0.676708
ENSCAFG00000028875	ENSCAFG00000028875	CD248	18:50991444-50997063	4.13395	9.30313	1.1702	0.839367	0.0867	0.676708
ENSCAFG00000024306	ENSCAFG00000024306	AGO4	15:6324708-6356719	13.6575	6.36263	-1.102	-0.893353	0.08675	0.676734
ENSCAFG00000014975	ENSCAFG00000014975	EIF4G3	2:77921211-78153273	30.1585	11.0919	-1.44306	-0.880467	0.08685	0.67715
ENSCAFG00000022721	ENSCAFG00000022721	ENSCAFG00000022721	MT:5211-5279	2218.29	0	#NAME?	#NAME?	0.0869	0.677176
ENSCAFG00000025075	ENSCAFG00000025075	CBD1	16:58871017-58881592	0	1.13576	inf	#NAME?	0.08695	0.677201
ENSCAFG00000018346	ENSCAFG00000018346	TIMM44	20:52614552-52628542	19.2467	7.93578	-1.27816	-0.959274	0.087	0.677227
ENSCAFG00000012916	ENSCAFG00000012916	S100A11	17:61020412-61021598	407.042	1005.58	1.30478	0.94606	0.0871	0.677642
ENSCAFG00000002182	ENSCAFG00000002182	ENSCAFG00000002182	29:28972881-28973947	1.72867	0.230341	-2.90782	-1.40476	0.08725	0.678445
ENSCAFG00000005401	ENSCAFG00000005401	GPD1L	23:12568724-12632181	15.8782	7.02553	-1.17636	-0.833891	0.0873	0.67847
ENSCAFG00000004906	ENSCAFG00000004906	AQP11	21:21171011-21185386	1.60405	0.472991	-1.76184	-0.889298	0.08745	0.678743
ENSCAFG00000005963	ENSCAFG00000005963	METTL21C	22:52181145-52190152	0.665886	0.0250238	-4.7339	-0.935644	0.0875	0.678743
ENSCAFG00000008926	ENSCAFG00000008926	C2ORF7	17:49633861-49638506	33.988	14.2024	-1.25889	-0.903475	0.08755	0.678743
ENSCAFG00000009105	ENSCAFG00000009105	FAM92A1	29:38603941-38630158	11.6545	34.117	1.5496	0.962804	0.08755	0.678743
ENSCAFG00000018091	ENSCAFG00000018091	SYNPO	4:58496722-58532151	29.6124	4.56135	-2.69867	-1.67998	0.08765	0.678743
ENSCAFG00000007437	ENSCAFG00000007437	SMYD1	17:38261244-38298253	67.9051	0.00941504	-12.8163	-2.14795	0.08775	0.678743
ENSCAFG00000009877	ENSCAFG00000009877	ITGB6	36:5835307-5909634	3.30954	0.00506488	-9.35189	-1.5048	0.08775	0.678743
ENSCAFG00000012884	ENSCAFG00000012884	RORC	17:60821980-60842409	6.68255	0.00948419	-9.46066	-1.58701	0.08775	0.678743
ENSCAFG00000019422	ENSCAFG00000019422	TNFRSF14	5:57410099-57416481	23.4982	7.81978	-1.58735	-0.938152	0.0878	0.678743
ENSCAFG00000009274	ENSCAFG00000009274	CRHBP	3:29726311-29738001	0.166674	5.12646	4.94286	1.9133	0.08785	0.678743
ENSCAFG00000018136	ENSCAFG00000018136	ENSCAFG00000018136	6:26004366-26107300	2.5247	7.06101	1.48376	0.907438	0.08785	0.678743
ENSCAFG00000009113	ENSCAFG00000009113	MT1	2:59602960-59604676	110.577	39.562	-1.48286	-0.963381	0.0881	0.680312
ENSCAFG00000002440	ENSCAFG00000002440	AKR1B1	14:31644147-31645491	94.3425	44.4107	-1.087	-0.878767	0.0882	0.680722
ENSCAFG00000012109	ENSCAFG00000012109	ENSCAFG00000012109	28:29396332-29403719	66.4924	27.5383	-1.27175	-0.967449	0.0884	0.681248
ENSCAFG00000014818	ENSCAFG00000014818	PPP3CB	4:23973166-24028101	41.097	14.8022	-1.47322	-0.949443	0.08845	0.681248
ENSCAFG00000001996	ENSCAFG00000001996	CDC5L	12:12779718-12826445	17.1117	44.0251	1.36334	0.781569	0.0885	0.681248
ENSCAFG00000019012	ENSCAFG00000019012	FAM151A	5:54469935-54552737	9.23938	0	#NAME?	#NAME?	0.0885	0.681248
ENSCAFG00000008566	ENSCAFG00000008566	GUCY1B3	15:53266239-53313711	10.6783	4.51829	-1.24084	-0.937938	0.08855	0.681248
ENSCAFG00000016705	ENSCAFG00000016705	TBX21	9:24077760-24086606	1.03115	0.318115	-1.69663	-0.933278	0.08855	0.681248
ENSCAFG00000017049	ENSCAFG00000017049	PANK3	4:43168534-43186108	11.7242	27.6258	1.23653	0.906559	0.08865	0.681341
ENSCAFG00000018440	ENSCAFG00000018440	ENSCAFG00000018440	8:72784831-72785869	73.4704	172.592	1.23213	0.870195	0.0887	0.681341
ENSCAFG00000008506	ENSCAFG00000008506	TCTN1	26:8411418-8436123	6.66328	14.1619	1.08772	0.858956	0.08875	0.681341
ENSCAFG00000023832	ENSCAFG00000023832	ENSCAFG00000023832	X:35087407-35087755	99.2161	31.6246	-1.64953	-0.984915	0.08875	0.681341
ENSCAFG00000031761	ENSCAFG00000031761	NDUFAF4	12:55310334-55320568	15.7848	7.14571	-1.14338	-0.906377	0.08885	0.681747
ENSCAFG00000003801	ENSCAFG00000003801	SCLT1	19:12001292-12178960	3.43561	9.20684	1.42214	1.01778	0.0889	0.68177
ENSCAFG00000001720	ENSCAFG00000001720	C9orf72	11:45665585-45687353	9.60282	4.03514	-1.25084	-0.960612	0.08895	0.681793
ENSCAFG00000004556	ENSCAFG00000004556	GPRC5C	9:5984114-5992628	48.9802	14.1908	-1.78724	-0.943323	0.089	0.681816
ENSCAFG00000004753	ENSCAFG00000004753	ARPP21	23:5722508-5877298	47.4308	0.596455	-6.31327	-2.70673	0.08925	0.68301
ENSCAFG00000019921	ENSCAFG00000019921	COX4I1	5:66883603-66890296	643.377	240.637	-1.41881	-0.929627	0.08925	0.68301
ENSCAFG00000030993	ENSCAFG00000030993	ENSCAFG00000030993	8:72906320-73387840	46.705	0.679462	-6.10304	-0.0696687	0.08935	0.683414
ENSCAFG00000012610	ENSCAFG00000012610	LMO3	27:30153134-30208572	0.705549	0.103503	-2.76907	-0.783585	0.08965	0.684986
ENSCAFG00000017952	ENSCAFG00000017952	ACSM3	6:24558189-24576487	1.25175	0.154682	-3.01657	-1.46118	0.08965	0.684986
ENSCAFG00000008627	ENSCAFG00000008627	ACAD10	26:9251107-9299299	4.95262	1.31135	-1.91714	-0.966699	0.08975	0.685389
ENSCAFG00000004893	ENSCAFG00000004893	TMEM37	19:30579490-30580084	5.08206	14.3995	1.50253	0.889251	0.09005	0.686616
ENSCAFG00000003361	ENSCAFG00000003361	ENSCAFG00000003361	10:68897631-68897862	0.165042	1.96116	3.5708	1.13114	0.0901	0.686616
ENSCAFG00000025088	ENSCAFG00000025088	PHOSPHO2	36:14401507-14402233	56.2593	24.251	-1.21405	-0.911835	0.0901	0.686616
ENSCAFG00000031013	ENSCAFG00000031013	SAMSN1	31:11482144-11534226	6.57273	2.52049	-1.38279	-0.877267	0.0901	0.686616
ENSCAFG00000014583	ENSCAFG00000014583	CPZ	3:60291718-60312598	1.98389	6.42515	1.6954	0.924133	0.09035	0.68816
ENSCAFG00000008589	ENSCAFG00000008589	ART3	32:714636-741834	85.2248	2.18777	-5.28374	-2.77972	0.09045	0.688198
ENSCAFG00000013929	ENSCAFG00000013929	TOR3A	7:20736068-20750702	11.0534	24.6426	1.15666	0.914269	0.09045	0.688198
ENSCAFG00000013214	ENSCAFG00000013214	ENSCAFG00000013214	30:10439671-10560196	253.777	755.692	1.57424	0.867855	0.09055	0.688598
ENSCAFG00000006531	ENSCAFG00000006531	LMOD3	20:22616527-22633695	110.245	8.38038	-3.71756	-1.60991	0.0906	0.688617
ENSCAFG00000014945	ENSCAFG00000014945	RAB3A	20:44798072-44801556	14.9828	4.25425	-1.81633	-0.971941	0.0907	0.689016
ENSCAFG00000001228	ENSCAFG00000001228	DENND3	13:35652453-35694722	5.77801	2.26176	-1.35313	-0.962789	0.0909	0.690174
ENSCAFG00000011356	ENSCAFG00000011356	VWA5A	5:10338843-10362324	6.9701	2.13354	-1.70793	-1.18357	0.09105	0.690283
ENSCAFG00000032595	ENSCAFG00000032595	SNRPG	10:68826249-68836755	4.67127	14.5968	1.64377	0.862826	0.09105	0.690283
ENSCAFG00000010688	ENSCAFG00000010688	ENSCAFG00000010688	18:48383273-48388357	0	0.992713	inf	#NAME?	0.09115	0.690283
ENSCAFG00000004283	ENSCAFG00000004283	FAM185A	18:17227818-17286192	3.17162	1.06313	-1.57691	-0.911407	0.0912	0.690283
ENSCAFG00000009036	ENSCAFG00000009036	PLCB2	30:7468791-7493113	8.2967	2.97404	-1.48011	-0.884199	0.0912	0.690283
ENSCAFG00000030466	ENSCAFG00000030466	ENSCAFG00000030466	6:31249400-31260448	23.2749	61.3264	1.39774	0.851869	0.0912	0.690283
ENSCAFG00000024487	ENSCAFG00000024487	C19orf35	20:56763617-56773975	1.43967	0.139736	-3.36496	-0.0898911	0.0915	0.692073
ENSCAFG00000029587	ENSCAFG00000029587	ENSCAFG00000029587	22:33708778-33709392	2.68533	0.86462	-1.63496	-0.820176	0.09155	0.692073
ENSCAFG00000006563	ENSCAFG00000006563	EOGT	20:22721775-22758191	4.77253	10.5224	1.14063	0.890032	0.09165	0.692073
ENSCAFG00000031552	ENSCAFG00000031552	ERF	1:112117210-112125087	7.35237	15.4572	1.072	0.849297	0.0917	0.692073
ENSCAFG00000023746	ENSCAFG00000023746	ENSCAFG00000023746	22:16343282-16444635	15.1784	5.46105	-1.47477	-0.948991	0.09175	0.692073
ENSCAFG00000015665	ENSCAFG00000015665	EIF2AK1	6:11447224-11478611	30.2755	14.4552	-1.06656	-0.844204	0.0919	0.692073
ENSCAFG00000019702	ENSCAFG00000019702	PRSS57	20:57874584-57884172	4.73896	0.493054	-3.26475	-0.739704	0.0919	0.692073
ENSCAFG00000005889	ENSCAFG00000005889	RHOG	21:26372461-26373229	54.5686	23.538	-1.21308	-0.892324	0.09195	0.692073
ENSCAFG00000032541	ENSCAFG00000032541	ENSCAFG00000032541	23:42535815-42538734	4.34479	38.2092	3.13656	1.54211	0.09195	0.692073
ENSCAFG00000006461	ENSCAFG00000006461	FOXP1	20:20697348-21015865	4.76432	2.15656	-1.14354	-0.802072	0.092	0.692073
ENSCAFG00000003661	ENSCAFG00000003661	PNPLA8	18:12134353-12184951	25.9356	9.15594	-1.50215	-0.947557	0.09215	0.692073
ENSCAFG00000004350	ENSCAFG00000004350	ACAD9	20:3106021-3205407	27.48	9.34142	-1.55667	-0.9522	0.09215	0.692073
ENSCAFG00000005851	ENSCAFG00000005851	ENSCAFG00000005851	22:50023366-50427749	142.336	34.9378	-2.02644	-1.22688	0.0922	0.692073
ENSCAFG00000009811	ENSCAFG00000009811	IGSF3	17:54014693-54106198	5.59942	16.2963	1.54119	0.951298	0.0922	0.692073
ENSCAFG00000013668	ENSCAFG00000013668	ENSCAFG00000013668	6:7682983-7705477	18.8512	6.9158	-1.44668	-0.936803	0.0922	0.692073
ENSCAFG00000020034	ENSCAFG00000020034	VAT1L	5:73330122-73477094	1.57867	4.78889	1.60098	0.829971	0.0922	0.692073
ENSCAFG00000030079	ENSCAFG00000030079	DPM1	24:37245551-37268585	9.55004	20.1831	1.07957	0.867524	0.09245	0.69359
ENSCAFG00000005415	ENSCAFG00000005415	ARRB1	21:23260723-23296854	10.0828	3.78574	-1.41324	-0.959439	0.09255	0.69372
ENSCAFG00000010107	ENSCAFG00000010107	BMPR1B	32:17819264-17978113	1.69576	4.80096	1.50139	0.815719	0.0927	0.69372
ENSCAFG00000003160	ENSCAFG00000003160	SH3BP5L	16:13709522-13723091	17.8894	8.16212	-1.13209	-0.888219	0.0928	0.69372
ENSCAFG00000004644	ENSCAFG00000004644	ENOX1	22:7396275-7643268	2.73453	0.786979	-1.7969	-0.916242	0.0928	0.69372
ENSCAFG00000016880	ENSCAFG00000016880	ATP5G1	9:25122622-25125856	163.293	59.8745	-1.44745	-0.892475	0.0928	0.69372
ENSCAFG00000010350	ENSCAFG00000010350	CYB5R1	7:232355-236873	59.7458	18.4357	-1.69633	-0.974261	0.09285	0.69372
ENSCAFG00000012408	ENSCAFG00000012408	RPS6KA1	2:73495817-73534327	14.2461	4.65406	-1.61401	-1.08549	0.09285	0.69372
ENSCAFG00000014046	ENSCAFG00000014046	RASAL2	7:21249618-21591898	2.78088	6.72568	1.27414	0.929605	0.09285	0.69372
ENSCAFG00000031504	ENSCAFG00000031504	UBAP1L	30:29471358-29489554	0.331921	1.31078	1.98152	0.858927	0.09295	0.69411
ENSCAFG00000012182	ENSCAFG00000012182	TGM1	8:4229613-4242382	1.52594	3.67206	1.26689	0.716733	0.09305	0.694189
ENSCAFG00000009363	ENSCAFG00000009363	MAPK8IP1	18:43517917-43525233	1.78911	4.55908	1.3495	0.830474	0.09315	0.694189
ENSCAFG00000002634	ENSCAFG00000002634	SOCS5	10:48972841-48974452	8.82584	20.7262	1.23165	0.915321	0.0932	0.694189
ENSCAFG00000006679	ENSCAFG00000006679	ENSCAFG00000006679	2:42375786-42380908	0	1.36291	inf	#NAME?	0.0932	0.694189
ENSCAFG00000012683	ENSCAFG00000012683	TSTD1	38:21420375-21421298	15.1055	4.93696	-1.61338	-0.875923	0.0932	0.694189
ENSCAFG00000012657	ENSCAFG00000012657	IFGGB1	11:571607-572930	2.78035	0.879464	-1.66057	-0.899355	0.0935	0.695027
ENSCAFG00000017895	ENSCAFG00000017895	ZNF396	7:54665921-54674720	0.701805	2.43865	1.79694	0.864407	0.0935	0.695027
ENSCAFG00000029052	ENSCAFG00000029052	RAB6B	23:30714672-30749184	1.25963	3.97084	1.65644	0.941416	0.0935	0.695027
ENSCAFG00000015593	ENSCAFG00000015593	ENSCAFG00000015593	24:19524892-19544939	1.21485	0.403084	-1.59163	-0.849886	0.09355	0.695027
ENSCAFG00000000144	ENSCAFG00000000144	CCDC68	1:20653406-20687945	3.08539	0.947343	-1.70349	-0.891217	0.0936	0.695027
ENSCAFG00000015482	ENSCAFG00000015482	TOP3B	26:31195034-31215133	16.3745	5.95222	-1.45995	-0.928402	0.0936	0.695027
ENSCAFG00000020027	ENSCAFG00000020027	ENSCAFG00000020027	5:71965499-71966671	15.2006	5.28863	-1.52316	-0.929056	0.0938	0.695489
ENSCAFG00000001312	ENSCAFG00000001312	CHCHD3	14:4230035-4507269	264.091	101.633	-1.37767	-0.933704	0.09385	0.695489
ENSCAFG00000005638	ENSCAFG00000005638	SIRT2	1:114202608-114234438	43.536	14.6124	-1.57502	-0.951291	0.09385	0.695489
ENSCAFG00000011317	ENSCAFG00000011317	SELPLG	26:18249762-18260485	10.3876	3.48923	-1.57389	-0.92622	0.0939	0.695489
ENSCAFG00000018515	ENSCAFG00000018515	2002-03-01	20:52980053-52990036	22.41	6.04984	-1.88917	-0.951495	0.09395	0.695489
ENSCAFG00000032529	ENSCAFG00000032529	COTL1	5:67872064-67909045	107.912	39.0562	-1.46623	-0.935527	0.09395	0.695489
ENSCAFG00000004932	ENSCAFG00000004932	GALNT11	16:15921780-15951359	35.0257	11.9047	-1.55688	-0.935896	0.0941	0.695549
ENSCAFG00000011354	ENSCAFG00000011354	ENSCAFG00000011354	6:5583491-5597879	21.0078	5.64626	-1.89556	-0.965699	0.09415	0.695549
ENSCAFG00000018829	ENSCAFG00000018829	FRMD7	X:103028813-103079022	0.32778	2.55705	2.96368	1.30348	0.09415	0.695549
ENSCAFG00000020033	ENSCAFG00000020033	CLEC3A	5:73292407-73299559	1.13854	30.5978	4.74816	2.19183	0.09415	0.695549
ENSCAFG00000000699	ENSCAFG00000000699	PANX2	10:17052965-17055880	1.54459	3.79743	1.2978	0.757096	0.09425	0.695639
ENSCAFG00000018175	ENSCAFG00000018175	CAPN6	X:84351484-84377324	1.62097	0.567758	-1.51351	-0.804114	0.0944	0.695639
ENSCAFG00000018959	ENSCAFG00000018959	EMP2	6:32051200-32057592	11.1359	24.9338	1.16288	0.847019	0.0944	0.695639
ENSCAFG00000009955	ENSCAFG00000009955	SNX19	5:4045381-4084218	30.3149	13.3742	-1.18058	-0.843571	0.09445	0.695639
ENSCAFG00000012667	ENSCAFG00000012667	CYBRD1	36:15970942-15997705	24.4716	58.5191	1.2578	0.949174	0.09445	0.695639
ENSCAFG00000014703	ENSCAFG00000014703	PIGC	7:26537479-26561320	23.8665	49.0857	1.04032	0.798122	0.09445	0.695639
ENSCAFG00000031803	ENSCAFG00000031803	NIPAL1	13:43877233-43900925	0.695326	1.99325	1.51936	0.881656	0.0945	0.695654
ENSCAFG00000018339	ENSCAFG00000018339	ADRB2	4:60024885-60050298	1.56676	0.48663	-1.68689	-0.96084	0.0946	0.696037
ENSCAFG00000013546	ENSCAFG00000013546	DNAJB11	34:19168729-19201858	51.5895	119.561	1.2126	0.934016	0.09465	0.696052
ENSCAFG00000011415	ENSCAFG00000011415	CCDC109B	32:29793707-29890579	13.3939	32.2835	1.26922	0.936836	0.09495	0.697565
ENSCAFG00000000942	ENSCAFG00000000942	FAM184A	1:58905185-59012202	5.61529	1.81074	-1.63278	-0.845664	0.095	0.697565
ENSCAFG00000003826	ENSCAFG00000003826	ZXDC	20:587516-664141	6.94875	2.89739	-1.262	-0.915464	0.095	0.697565
ENSCAFG00000001938	ENSCAFG00000001938	VEGFA	12:12207946-12225072	44.4105	128.111	1.52842	1.03234	0.0951	0.69762
ENSCAFG00000003180	ENSCAFG00000003180	SLC1A4	10:64482508-64508336	5.42767	12.0482	1.15041	0.893878	0.09515	0.69762
ENSCAFG00000003725	ENSCAFG00000003725	CCRN4L	19:3589719-3607191	11.9897	5.20007	-1.2052	-0.908762	0.0952	0.69762
ENSCAFG00000005864	ENSCAFG00000005864	ART1	21:26212078-26336020	10.0683	0.244528	-5.36368	-0.359863	0.0952	0.69762
ENSCAFG00000003271	ENSCAFG00000003271	BMP10	10:67716942-67724775	0.0738629	13.0727	7.46749	2.69069	0.09535	0.697662
ENSCAFG00000013085	ENSCAFG00000013085	HMGCL	2:75688433-75851286	112.547	21.7717	-2.37001	-0.346259	0.09535	0.697662
ENSCAFG00000016161	ENSCAFG00000016161	FAM114A1	3:73424209-73494409	8.63629	20.5371	1.24975	0.928429	0.09535	0.697662
ENSCAFG00000017687	ENSCAFG00000017687	SCNN1B	6:22440181-22481454	0.485452	1.43168	1.56031	0.829456	0.0954	0.697676
ENSCAFG00000015746	ENSCAFG00000015746	KDELR2	6:11796482-11816099	81.7009	227.649	1.47839	0.554851	0.0955	0.697703
ENSCAFG00000032161	ENSCAFG00000032161	BATF3	7:10843305-10853332	1.00735	2.96172	1.55587	0.833073	0.0955	0.697703
ENSCAFG00000012761	ENSCAFG00000012761	ACBD6	7:13836798-14044707	34.4726	78.9393	1.1953	0.947856	0.0956	0.698082
ENSCAFG00000013860	ENSCAFG00000013860	PLOD3	6:8664411-8671679	29.9128	78.7306	1.39616	0.877439	0.0957	0.698461
ENSCAFG00000001652	ENSCAFG00000001652	PTPLAD2	11:40586087-40616527	17.4355	6.00359	-1.53813	-0.899624	0.09575	0.698474
ENSCAFG00000015429	ENSCAFG00000015429	PDIA2	6:40218663-40221797	2.36621	0.812208	-1.54265	-0.824007	0.0958	0.698487
ENSCAFG00000001226	ENSCAFG00000001226	TRIM58	14:1578799-1598645	5.87034	0.0931037	-5.97846	-1.49876	0.0959	0.698514
ENSCAFG00000016284	ENSCAFG00000016284	CARD11	6:14287455-14332071	0.9932	0.326915	-1.60317	-0.888264	0.0959	0.698514
ENSCAFG00000002975	ENSCAFG00000002975	PAPOLG	10:60879125-60911162	5.92233	12.6601	1.09605	0.776057	0.09595	0.698528
ENSCAFG00000014604	ENSCAFG00000014604	NUDT13	4:23695063-23740243	14.1124	1.88363	-2.90538	-0.522304	0.096	0.698541
ENSCAFG00000018101	ENSCAFG00000018101	CD74	4:58689931-58697625	236.18	99.5722	-1.24607	-0.820078	0.09605	0.698554
ENSCAFG00000023380	ENSCAFG00000023380	DTX3	10:1684318-1687307	32.207	90.0026	1.48259	0.884868	0.0961	0.698568
ENSCAFG00000031652	ENSCAFG00000031652	SDC2	29:40939228-41028533	19.5944	59.3279	1.59827	0.954422	0.09615	0.698581
ENSCAFG00000018556	ENSCAFG00000018556	WDR78	5:43590359-43691738	0.542939	1.92471	1.82578	0.961498	0.0962	0.698594
ENSCAFG00000003837	ENSCAFG00000003837	DLD	18:12703339-12734438	204.077	53.9478	-1.91948	-1.09651	0.09625	0.698607
ENSCAFG00000017525	ENSCAFG00000017525	TTC7B	8:61509244-61744609	18.2899	7.75151	-1.23849	-1.03795	0.0963	0.698621
[truncated: 22,581 more rows]
