# Supplementary material for: Molecular Characterisation of Canine Osteosarcoma in High Risk Breeds
Source: Cancers (Basel). 2020 Aug 25;12(9):2405. doi: 10.3390/cancers12092405 (PMC7564920; doi:10.3390/cancers12092405)
Supplement: Supplementary file 1 [file cancers-12-02405-s001.zip › Table S2.xlsx]

## Sheet: Table S2_GOterms
Gene Set	Type	Description	Size	Expect	Ratio	P Value	FDR
GO:0006936	Biological Processes	muscle contraction	339	20.585	3.2062	0	0
GO:0003012	Biological Processes	muscle system process	423	25.686	2.881	1.1102e-16	7.1637e-13
GO:0006928	Biological Processes	movement of cell or subcellular component	1967	119.44	1.6493	2.4847e-13	1.0688e-09
GO:0007507	Biological Processes	heart development	536	32.547	2.3658	1.1433e-12	3.6886e-09
GO:0072359	Biological Processes	circulatory system development	1026	62.301	1.9101	3.3182e-12	8.5644e-09
GO:0003013	Biological Processes	circulatory system process	480	29.147	2.333	4.7495e-11	8.7773e-08
GO:0044281	Biological Processes	small molecule metabolic process	1960	119.02	1.5796	4.761e-11	8.7773e-08
GO:0008015	Biological Processes	blood circulation	471	28.6	2.3426	5.5179e-11	8.901e-08
GO:0016477	Biological Processes	cell migration	1368	83.068	1.7094	8.7603e-11	1.2561e-07
GO:0030029	Biological Processes	actin filament-based process	715	43.417	2.0269	1.3862e-10	1.7889e-07
GO:0040011	Biological Processes	locomotion	1738	105.54	1.5824	6.5452e-10	7.0632e-07
GO:0061061	Biological Processes	muscle structure development	610	37.041	2.0788	6.5678e-10	7.0632e-07
GO:0070252	Biological Processes	actin-mediated cell contraction	110	6.6795	3.8925	1.4784e-09	1.2357e-06
GO:0048870	Biological Processes	cell motility	1518	92.177	1.6165	1.5444e-09	1.2357e-06
GO:0051674	Biological Processes	localization of cell	1518	92.177	1.6165	1.5444e-09	1.2357e-06
GO:0003015	Biological Processes	heart process	240	14.573	2.8133	1.5455e-09	1.2357e-06
GO:0060047	Biological Processes	heart contraction	231	14.027	2.8517	1.6279e-09	1.2357e-06
GO:0042692	Biological Processes	muscle cell differentiation	338	20.524	2.4362	4.2707e-09	3.0618e-06
GO:0006091	Biological Processes	generation of precursor metabolites and energy	469	28.479	2.1771	5.5326e-09	3.7578e-06
GO:0009887	Biological Processes	animal organ morphogenesis	974	59.144	1.7584	8.9097e-09	5.749e-06
GO:0042592	Biological Processes	homeostatic process	1817	110.33	1.5227	9.8871e-09	6.0759e-06
GO:0048646	Biological Processes	anatomical structure formation involved in morphogenesis	1067	64.791	1.7132	1.1453e-08	6.4641e-06
GO:0042127	Biological Processes	regulation of cell proliferation	1564	94.97	1.5689	1.1625e-08	6.4641e-06
GO:0051270	Biological Processes	regulation of cellular component movement	942	57.201	1.7657	1.2022e-08	6.4641e-06
GO:0055114	Biological Processes	oxidation-reduction process	968	58.779	1.7523	1.269e-08	6.5506e-06
GO:1901700	Biological Processes	response to oxygen-containing compound	1556	94.484	1.5664	1.4595e-08	7.2441e-06
GO:0055001	Biological Processes	muscle cell development	166	10.08	3.0754	1.8113e-08	8.6575e-06
GO:0030048	Biological Processes	actin filament-based movement	132	8.0154	3.3685	2.0393e-08	9.399e-06
GO:0051240	Biological Processes	positive regulation of multicellular organismal process	1661	100.86	1.5368	2.2601e-08	1.0057e-05
GO:0030049	Biological Processes	muscle filament sliding	39	2.3682	5.9117	3.0571e-08	1.2726e-05
GO:0033275	Biological Processes	actin-myosin filament sliding	39	2.3682	5.9117	3.0571e-08	1.2726e-05
GO:0055002	Biological Processes	striated muscle cell development	153	9.2905	3.1215	3.6906e-08	1.4627e-05
GO:2000145	Biological Processes	regulation of cell motility	863	52.403	1.7747	3.7402e-08	1.4627e-05
GO:1903522	Biological Processes	regulation of blood circulation	248	15.059	2.5898	4.0996e-08	1.556e-05
GO:0030334	Biological Processes	regulation of cell migration	804	48.821	1.8025	4.3834e-08	1.6162e-05
GO:0030036	Biological Processes	actin cytoskeleton organization	626	38.012	1.9204	5.3639e-08	1.9228e-05
GO:0043436	Biological Processes	oxoacid metabolic process	1048	63.637	1.6814	5.745e-08	2.0038e-05
GO:0051186	Biological Processes	cofactor metabolic process	546	33.154	1.9907	6.1819e-08	2.0994e-05
GO:0009888	Biological Processes	tissue development	1925	116.89	1.4715	7.2314e-08	2.2916e-05
GO:0040012	Biological Processes	regulation of locomotion	938	56.958	1.7206	7.2381e-08	2.2916e-05
GO:0048729	Biological Processes	tissue morphogenesis	607	36.859	1.9263	7.2806e-08	2.2916e-05
GO:0008016	Biological Processes	regulation of heart contraction	205	12.448	2.7313	8.0991e-08	2.3856e-05
GO:0048585	Biological Processes	negative regulation of response to stimulus	1545	93.816	1.5243	1.4361e-07	3.9432e-05
GO:0009719	Biological Processes	response to endogenous stimulus	1595	96.852	1.5075	2.0412e-07	5.2682e-05
GO:0007155	Biological Processes	cell adhesion	1369	83.129	1.5518	2.406e-07	5.8583e-05
GO:0055085	Biological Processes	transmembrane transport	1491	90.537	1.5242	2.4621e-07	5.8839e-05
GO:0051050	Biological Processes	positive regulation of transport	932	56.593	1.6786	3.6445e-07	8.1091e-05
GO:0010648	Biological Processes	negative regulation of cell communication	1305	79.243	1.5522	4.6929e-07	0.00010265
GO:0008283	Biological Processes	cell proliferation	1986	120.59	1.4263	5.8415e-07	0.00011779
GO:0014706	Biological Processes	striated muscle tissue development	357	21.678	2.122	1.0924e-06	0.00019312
GO:0032101	Biological Processes	regulation of response to external stimulus	771	46.817	1.7088	1.6072e-06	0.00027026
GO:0006783	Biological Processes	heme biosynthetic process	21	1.2752	7.0579	1.6381e-06	0.00027103
GO:0030239	Biological Processes	myofibril assembly	67	4.0684	3.9327	1.8108e-06	0.00029581
GO:0043501	Biological Processes	skeletal muscle adaptation	27	1.6395	6.0994	2.1269e-06	0.00033885
GO:0046903	Biological Processes	secretion	1605	97.459	1.4468	3.421e-06	0.00050744
GO:0030335	Biological Processes	positive regulation of cell migration	472	28.661	1.8841	5.289e-06	0.00073392
GO:0060048	Biological Processes	cardiac muscle contraction	126	7.651	2.8754	6.5592e-06	0.00085745
GO:1904659	Biological Processes	glucose transmembrane transport	99	6.0115	3.1606	6.7197e-06	0.0008586
GO:0051093	Biological Processes	negative regulation of developmental process	905	54.954	1.6013	6.8606e-06	0.00086455
GO:0006979	Biological Processes	response to oxidative stress	431	26.171	1.9105	8.0126e-06	0.0009755
GO:0006163	Biological Processes	purine nucleotide metabolic process	516	31.333	1.8192	8.4736e-06	0.0010061
GO:0018108	Biological Processes	peptidyl-tyrosine phosphorylation	386	23.439	1.9626	9.1408e-06	0.0010532
GO:0070838	Biological Processes	divalent metal ion transport	448	27.204	1.8747	1.1052e-05	0.0012402
GO:0007167	Biological Processes	enzyme linked receptor protein signaling pathway	989	60.054	1.5486	1.4428e-05	0.0015388
GO:0030198	Biological Processes	extracellular matrix organization	347	21.071	1.9933	1.524e-05	0.0015989
GO:0030155	Biological Processes	regulation of cell adhesion	654	39.712	1.6871	1.7402e-05	0.0017275
GO:0045321	Biological Processes	leukocyte activation	1184	71.895	1.4883	1.8061e-05	0.0017657
GO:0006073	Biological Processes	cellular glucan metabolic process	72	4.372	3.4309	2.2331e-05	0.0020485
GO:0046394	Biological Processes	carboxylic acid biosynthetic process	400	24.289	1.8939	2.288e-05	0.0020485
GO:0010647	Biological Processes	positive regulation of cell communication	1733	105.23	1.3779	3.1825e-05	0.0026669
GO:0022904	Biological Processes	respiratory electron transport chain	102	6.1937	2.9062	3.8279e-05	0.0031295
GO:0106106	Biological Processes	cold-induced thermogenesis	142	8.6226	2.5514	4.5417e-05	0.0035096
GO:0010876	Biological Processes	lipid localization	365	22.164	1.895	5.0594e-05	0.0038262
GO:0048762	Biological Processes	mesenchymal cell differentiation	206	12.509	2.2384	5.235e-05	0.0039278
GO:0045664	Biological Processes	regulation of neuron differentiation	628	38.134	1.6521	5.7896e-05	0.0042332
GO:0032956	Biological Processes	regulation of actin cytoskeleton organization	320	19.431	1.9556	5.8061e-05	0.0042332
GO:0003010	Biological Processes	voluntary skeletal muscle contraction	5	0.30361	13.175	6.4328e-05	0.0045613
GO:0043299	Biological Processes	leukocyte degranulation	529	32.122	1.7122	6.6056e-05	0.0046078
GO:2000146	Biological Processes	negative regulation of cell motility	267	16.213	2.0354	8.0788e-05	0.0054301
GO:0030182	Biological Processes	neuron differentiation	1313	79.729	1.4173	8.4306e-05	0.0056081
GO:0006007	Biological Processes	glucose catabolic process	32	1.9431	4.6317	8.521e-05	0.0056104
GO:1901292	Biological Processes	nucleoside phosphate catabolic process	148	8.9869	2.448	8.586e-05	0.0056245
GO:0034101	Biological Processes	erythrocyte homeostasis	118	7.1652	2.6517	8.6596e-05	0.005644
GO:0032940	Biological Processes	secretion by cell	1472	89.383	1.3873	9.5062e-05	0.0060136
GO:0044093	Biological Processes	positive regulation of molecular function	1717	104.26	1.3524	0.00010094	0.0063543
GO:0060343	Biological Processes	trabecula formation	26	1.5788	5.0672	0.00010505	0.0065562
GO:0046034	Biological Processes	ATP metabolic process	248	15.059	2.0585	0.00010653	0.0066093
GO:0061138	Biological Processes	morphogenesis of a branching epithelium	182	11.051	2.2621	0.00010901	0.0066669
GO:0019318	Biological Processes	hexose metabolic process	238	14.452	2.0758	0.00011754	0.0070554
GO:0010038	Biological Processes	response to metal ion	356	21.617	1.8504	0.00012733	0.0075031
GO:0051094	Biological Processes	positive regulation of developmental process	1314	79.789	1.4037	0.00013378	0.0077768
GO:0000902	Biological Processes	cell morphogenesis	982	59.629	1.4758	0.00013885	0.0079638
GO:0030852	Biological Processes	regulation of granulocyte differentiation	15	0.91084	6.5874	0.0001537	0.0084763
GO:0098655	Biological Processes	cation transmembrane transport	810	49.185	1.5248	0.00016142	0.0088265
GO:0006935	Biological Processes	chemotaxis	613	37.223	1.6119	0.00017027	0.0091555
GO:0016311	Biological Processes	dephosphorylation	461	27.993	1.7147	0.00018286	0.0097113
GO:0030003	Biological Processes	cellular cation homeostasis	618	37.526	1.5989	0.00021177	0.010888
GO:0048534	Biological Processes	hematopoietic or lymphoid organ development	833	50.582	1.5025	0.00023063	0.011626
GO:0050770	Biological Processes	regulation of axonogenesis	180	10.93	2.1958	0.00023507	0.011713
GO:0006897	Biological Processes	endocytosis	675	40.988	1.5614	0.00025479	0.012502
GO:0060415	Biological Processes	muscle tissue morphogenesis	80	4.8578	2.882	0.00029679	0.013786
GO:1901605	Biological Processes	alpha-amino acid metabolic process	217	13.177	2.0491	0.00031185	0.014281
GO:0002682	Biological Processes	regulation of immune system process	1400	85.011	1.3645	0.00031207	0.014281
GO:2001171	Biological Processes	positive regulation of ATP biosynthetic process	30	1.8217	4.3916	0.00031675	0.014362
GO:0042981	Biological Processes	regulation of apoptotic process	1517	92.116	1.3461	0.00033245	0.014897
GO:0001944	Biological Processes	vasculature development	682	41.413	1.5454	0.00033742	0.015067
GO:0090330	Biological Processes	regulation of platelet aggregation	17	1.0323	5.8124	0.00034213	0.015225
GO:0055007	Biological Processes	cardiac muscle cell differentiation	111	6.7402	2.5222	0.0003698	0.016014
GO:0006629	Biological Processes	lipid metabolic process	1395	84.708	1.3576	0.00040249	0.017168
GO:0048741	Biological Processes	skeletal muscle fiber development	31	1.8824	4.2499	0.00040442	0.017168
GO:0045742	Biological Processes	positive regulation of epidermal growth factor receptor signaling pathway	31	1.8824	4.2499	0.00040442	0.017168
GO:0040007	Biological Processes	growth	961	58.354	1.4395	0.00043716	0.018082
GO:0034767	Biological Processes	positive regulation of ion transmembrane transport	145	8.8048	2.2715	0.0004856	0.019707
GO:0042089	Biological Processes	cytokine biosynthetic process	105	6.3759	2.5095	0.00057622	0.022602
GO:0007596	Biological Processes	blood coagulation	322	19.553	1.79	0.00060716	0.023557
GO:0014065	Biological Processes	phosphatidylinositol 3-kinase signaling	137	8.319	2.2839	0.00062088	0.023776
GO:0035637	Biological Processes	multicellular organismal signaling	170	10.323	2.1312	0.00063595	0.023895
GO:1901652	Biological Processes	response to peptide	487	29.572	1.6232	0.00063647	0.023895
GO:0031128	Biological Processes	developmental induction	33	2.0038	3.9923	0.00063881	0.023895
GO:0060740	Biological Processes	prostate gland epithelium morphogenesis	26	1.5788	4.4338	0.00070666	0.025908
GO:0048660	Biological Processes	regulation of smooth muscle cell proliferation	128	7.7725	2.3159	0.00072306	0.026298
GO:0003179	Biological Processes	heart valve morphogenesis	50	3.0361	3.2937	0.00072342	0.026298
GO:0007519	Biological Processes	skeletal muscle tissue development	161	9.7763	2.148	0.00075358	0.027089
GO:0000165	Biological Processes	MAPK cascade	896	54.407	1.4336	0.00078397	0.027718
GO:1901570	Biological Processes	fatty acid derivative biosynthetic process	88	5.3436	2.62	0.00080614	0.027991
GO:0009135	Biological Processes	purine nucleoside diphosphate metabolic process	98	5.9508	2.5207	0.00080688	0.027991
GO:0007178	Biological Processes	transmembrane receptor protein serine/threonine kinase signaling pathway	328	19.917	1.7573	0.00084674	0.029066
GO:0051091	Biological Processes	positive regulation of DNA-binding transcription factor activity	255	15.484	1.8729	0.00084853	0.029066
GO:0007224	Biological Processes	smoothened signaling pathway	130	7.8939	2.2802	0.00087021	0.029631
GO:0050678	Biological Processes	regulation of epithelial cell proliferation	318	19.31	1.7608	0.0009635	0.032046
GO:0050881	Biological Processes	musculoskeletal movement	53	3.2183	3.1072	0.0011643	0.037008
GO:0003203	Biological Processes	endocardial cushion morphogenesis	36	2.186	3.6596	0.0011841	0.037272
GO:0014824	Biological Processes	artery smooth muscle contraction	9	0.5465	7.3193	0.0013307	0.040312
GO:0034765	Biological Processes	regulation of ion transmembrane transport	441	26.779	1.6058	0.0014717	0.043476
GO:0001666	Biological Processes	response to hypoxia	302	18.338	1.745	0.0015509	0.045383
GO:0009108	Biological Processes	coenzyme biosynthetic process	218	13.237	1.8886	0.001666	0.047778
GO:0043292	Cellular Components	contractile fiber	226	10.545	4.9313	0	0
GO:0030016	Cellular Components	myofibril	215	10.032	5.1837	0	0
GO:0044449	Cellular Components	contractile fiber part	211	9.8449	5.1803	0	0
GO:0030017	Cellular Components	sarcomere	194	9.0517	5.6343	0	0
GO:0031674	Cellular Components	I band	136	6.3455	5.9885	0	0
GO:0030018	Cellular Components	Z disc	125	5.8323	6.0011	0	0
GO:0015629	Cellular Components	actin cytoskeleton	482	22.489	2.8903	9.77e-15	2.3448e-12
GO:0016529	Cellular Components	sarcoplasmic reticulum	68	3.1728	7.2492	1.954e-14	4.1034e-12
GO:0016528	Cellular Components	sarcoplasm	77	3.5927	6.6802	4.2411e-14	7.9166e-12
GO:0099512	Cellular Components	supramolecular fiber	914	42.646	2.1339	4.4524e-12	7.4801e-10
GO:0099081	Cellular Components	supramolecular polymer	921	42.972	2.1176	6.8003e-12	1.0109e-09
GO:0099080	Cellular Components	supramolecular complex	922	43.019	2.1153	7.221e-12	1.0109e-09
GO:0030054	Cellular Components	cell junction	1268	59.163	1.91	1.2559e-11	1.623e-09
GO:0031672	Cellular Components	A band	39	1.8197	8.2432	8.3915e-11	9.3985e-09
GO:0033017	Cellular Components	sarcoplasmic reticulum membrane	39	1.8197	8.2432	8.3915e-11	9.3985e-09
GO:0042383	Cellular Components	sarcolemma	134	6.2522	4.3185	9.6943e-11	1.0179e-08
GO:0005783	Cellular Components	endoplasmic reticulum	1861	86.831	1.6469	8.4782e-10	8.3784e-08
GO:0031430	Cellular Components	M band	28	1.3064	9.1853	1.4991e-09	1.3992e-07
GO:0031012	Cellular Components	extracellular matrix	496	23.143	2.3766	2.2657e-09	2.0034e-07
GO:0044433	Cellular Components	cytoplasmic vesicle part	1462	68.214	1.7005	7.5449e-09	6.3377e-07
GO:0099503	Cellular Components	secretory vesicle	976	45.539	1.8885	7.9392e-09	6.3514e-07
GO:0005865	Cellular Components	striated muscle thin filament	30	1.3997	7.8585	5.1602e-08	3.9405e-06
GO:0030141	Cellular Components	secretory granule	831	38.773	1.9085	6.1993e-08	4.5282e-06
GO:0043005	Cellular Components	neuron projection	1288	60.096	1.6973	7.579e-08	5.1491e-06
GO:0036379	Cellular Components	myofilament	31	1.4464	7.605	7.6623e-08	5.1491e-06
GO:0098805	Cellular Components	whole membrane	1630	76.053	1.6041	8.2811e-08	5.3509e-06
GO:0097458	Cellular Components	neuron part	1690	78.853	1.5852	1.0841e-07	6.5823e-06
GO:0031226	Cellular Components	intrinsic component of plasma membrane	1673	78.059	1.5885	1.097e-07	6.5823e-06
GO:0005911	Cellular Components	cell-cell junction	441	20.576	2.2842	1.1384e-07	6.5951e-06
GO:0034774	Cellular Components	secretory granule lumen	320	14.931	2.5451	1.2258e-07	6.8643e-06
GO:0060205	Cellular Components	cytoplasmic vesicle lumen	336	15.677	2.4877	1.5356e-07	8.3218e-06
GO:0031983	Cellular Components	vesicle lumen	337	15.724	2.4803	1.6608e-07	8.7193e-06
GO:0005887	Cellular Components	integral component of plasma membrane	1596	74.467	1.5846	2.6774e-07	1.363e-05
GO:1990204	Cellular Components	oxidoreductase complex	107	4.9924	3.8058	4.678e-07	2.3115e-05
GO:0005884	Cellular Components	actin filament	98	4.5725	3.9366	5.5538e-07	2.6658e-05
GO:0009986	Cellular Components	cell surface	782	36.487	1.8363	1.0789e-06	5.035e-05
GO:0005739	Cellular Components	mitochondrion	1555	72.554	1.5575	1.1704e-06	5.3141e-05
GO:0031252	Cellular Components	cell leading edge	393	18.337	2.236	1.2813e-06	5.6649e-05
GO:0062023	Cellular Components	collagen-containing extracellular matrix	366	17.077	2.2838	1.3768e-06	5.9307e-05
GO:0043197	Cellular Components	dendritic spine	165	7.6986	2.9875	2.5813e-06	0.00010841
GO:0005912	Cellular Components	adherens junction	538	25.102	1.9919	2.7867e-06	0.00011419
GO:0045121	Cellular Components	membrane raft	311	14.511	2.3431	3.6976e-06	0.00014446
GO:0001725	Cellular Components	stress fiber	61	2.8462	4.2162	2.0731e-05	0.00061103
GO:0044432	Cellular Components	endoplasmic reticulum part	1332	62.149	1.5125	3.2398e-05	0.00086394
GO:0005740	Cellular Components	mitochondrial envelope	722	33.687	1.7217	3.845e-05	0.0010093
GO:0031256	Cellular Components	leading edge membrane	169	7.8853	2.6632	4.1015e-05	0.0010601
GO:0005938	Cellular Components	cell cortex	293	13.671	2.1944	4.7547e-05	0.0012103
GO:0036477	Cellular Components	somatodendritic compartment	826	38.54	1.6347	8.2869e-05	0.0020177
GO:0030659	Cellular Components	cytoplasmic vesicle membrane	746	34.807	1.6663	9.4903e-05	0.0022456
GO:0098797	Cellular Components	plasma membrane protein complex	558	26.035	1.7668	0.00013388	0.003081
GO:0030314	Cellular Components	junctional membrane complex	7	0.32661	12.247	0.00014706	0.0032942
GO:0005923	Cellular Components	bicellular tight junction	121	5.6457	2.834	0.00015878	0.0034644
GO:0005764	Cellular Components	lysosome	669	31.214	1.6339	0.00039512	0.0075432
GO:0031095	Cellular Components	platelet dense tubular network membrane	9	0.41992	9.5255	0.00049103	0.0090651
GO:0035580	Cellular Components	specific granule lumen	62	2.8928	3.4568	0.0005492	0.0098155
GO:0098803	Cellular Components	respiratory chain complex	86	4.0126	2.9906	0.00062598	0.01107
GO:0016459	Cellular Components	myosin complex	64	2.9861	3.3488	0.00071144	0.012378
GO:0032010	Cellular Components	phagolysosome	5	0.23329	12.859	0.00094293	0.015432
GO:0005964	Cellular Components	phosphorylase kinase complex	5	0.23329	12.859	0.00094293	0.015432
GO:0098562	Cellular Components	cytoplasmic side of membrane	173	8.0719	2.23	0.001232	0.019343
GO:0044456	Cellular Components	synapse part	921	42.972	1.4661	0.001469	0.022034
GO:0014069	Cellular Components	postsynaptic density	316	14.744	1.8312	0.0018673	0.027279
GO:0005602	Cellular Components	complement component C1 complex	2	0.093317	21.432	0.0021745	0.030698
GO:0030315	Cellular Components	T-tubule	51	2.3796	3.3619	0.002327	0.031527
GO:0045271	Cellular Components	respiratory chain complex I	51	2.3796	3.3619	0.002327	0.031527
GO:0005766	Cellular Components	primary lysosome	155	7.232	2.2124	0.0024344	0.031952
GO:0008307	Molecular Functions	structural constituent of muscle	44	2.4783	6.8595	8.1301e-11	2.6317e-07
GO:0051015	Molecular Functions	actin filament binding	192	10.814	3.1439	2.2995e-09	3.7217e-06
GO:0003779	Molecular Functions	actin binding	419	23.6	2.161	1.698e-07	0.00018322
GO:0098772	Molecular Functions	molecular function regulator	1844	103.86	1.4538	1.0289e-06	0.00083267
GO:0008092	Molecular Functions	cytoskeletal protein binding	940	52.946	1.6621	1.533e-06	0.00099247
GO:0016491	Molecular Functions	oxidoreductase activity	731	41.174	1.7487	2.4225e-06	0.0011453
GO:0008289	Molecular Functions	lipid binding	718	40.442	1.7556	2.4767e-06	0.0011453
GO:0016773	Molecular Functions	phosphotransferase activity, alcohol group as acceptor	783	44.103	1.7006	4.155e-06	0.0016812
GO:0016301	Molecular Functions	kinase activity	845	47.595	1.6598	5.6757e-06	0.0020413
GO:0022857	Molecular Functions	transmembrane transporter activity	1044	58.804	1.5475	1.8368e-05	0.0059456
GO:0004713	Molecular Functions	protein tyrosine kinase activity	178	10.026	2.4935	2.2186e-05	0.0065288
GO:0042578	Molecular Functions	phosphoric ester hydrolase activity	370	20.84	1.9673	2.703e-05	0.0072914
GO:0046983	Molecular Functions	protein dimerization activity	1270	71.533	1.4678	3.7974e-05	0.0091929
GO:0016772	Molecular Functions	transferase activity, transferring phosphorus-containing groups	993	55.931	1.5376	3.9759e-05	0.0091929
GO:0042803	Molecular Functions	protein homodimerization activity	841	47.37	1.5833	4.9018e-05	0.010578
GO:0005102	Molecular Functions	signaling receptor binding	1538	86.628	1.4083	5.5601e-05	0.011249
GO:0042802	Molecular Functions	identical protein binding	1696	95.528	1.3818	6.428e-05	0.01224
GO:0016791	Molecular Functions	phosphatase activity	273	15.377	2.0811	6.9721e-05	0.012538
GO:0048037	Molecular Functions	cofactor binding	492	27.712	1.7682	7.586e-05	0.012924
GO:0004672	Molecular Functions	protein kinase activity	649	36.555	1.6414	0.00010536	0.017053
GO:0005543	Molecular Functions	phospholipid binding	412	23.206	1.8099	0.00014634	0.021502
GO:0044877	Molecular Functions	protein-containing complex binding	1062	59.818	1.4711	0.00015437	0.021502
GO:0051371	Molecular Functions	muscle alpha-actinin binding	16	0.90121	6.6577	0.00015439	0.021502
GO:0005509	Molecular Functions	calcium ion binding	687	38.696	1.6023	0.00015942	0.021502
GO:0016788	Molecular Functions	hydrolase activity, acting on ester bonds	738	41.568	1.5637	0.0002217	0.028067
GO:0016829	Molecular Functions	lyase activity	182	10.251	2.2436	0.00023643	0.028067
GO:0004721	Molecular Functions	phosphoprotein phosphatase activity	182	10.251	2.2436	0.00023643	0.028067
GO:0051393	Molecular Functions	alpha-actinin binding	31	1.7461	4.5817	0.00024279	0.028067
GO:0042805	Molecular Functions	actinin binding	39	2.1967	4.0971	0.00025145	0.028067
GO:0031702	Molecular Functions	type 1 angiotensin receptor binding	7	0.39428	10.145	0.00030518	0.03124
GO:0005215	Molecular Functions	transporter activity	1235	69.562	1.4088	0.00031231	0.03124
GO:0031432	Molecular Functions	titin binding	12	0.6759	7.3975	0.00031848	0.03124
GO:0010857	Molecular Functions	calcium-dependent protein kinase activity	12	0.6759	7.3975	0.00031848	0.03124
GO:0000287	Molecular Functions	magnesium ion binding	211	11.885	2.1036	0.00035422	0.033724
GO:1901681	Molecular Functions	sulfur compound binding	240	13.518	1.9973	0.00048217	0.044594
